# Supplementary material for: Evidence of clinical efficacy and pharmacological mechanism of N-butylphthalide in the treatment of delayed encephalopathy after acute carbon monoxide poisoning
Source: Front Neurol. 2023 Mar 16;14:1119871. doi: 10.3389/fneur.2023.1119871 (PMC10060646; doi:10.3389/fneur.2023.1119871)
Supplement: Supplementary file 1 [file Data_Sheet_1.ZIP]

Archive with 17 entries (15 files):
- Network meta-analysis/
- Network meta-analysis/Included studies.xls
- Network meta-analysis/search records.doc
- Network meta-analysis/Stata data.xls
- Network Pharmacology/
- Network Pharmacology/1. NBP targets-pharmmapper.xls
- Network Pharmacology/2.1 DEACMP targets-Genecards.xls
- Network Pharmacology/2.2 DEACMP targets-OMIM.xls
- Network Pharmacology/2.3 Total targets-DEACMP.xls
- Network Pharmacology/3. Venn analysis.xls
- Network Pharmacology/4. NBP-DEACMP key targets.xls
- Network Pharmacology/5. network.xls
- Network Pharmacology/6. type.xls
- Network Pharmacology/7.1 GO-BP.xls
- Network Pharmacology/7.2 GO-CC.xls
- Network Pharmacology/7.3 GO-MF.xls
- Network Pharmacology/8. KEGG.xls
