# Supplementary material for: Evidence of clinical efficacy and pharmacological mechanism of N-butylphthalide in the treatment of delayed encephalopathy after acute carbon monoxide poisoning
Source: Front Neurol. 2023 Mar 16;14:1119871. doi: 10.3389/fneur.2023.1119871 (PMC10060646; doi:10.3389/fneur.2023.1119871)
Supplement: Supplementary file 1 [file Data_Sheet_1.ZIP › Network meta-analysis/Included studies.xls]

## Sheet: Sheet1
ID	Author	Year	T/C	M/F	T	C	Interventions	Outcomes	Baseline	random sequence generation	allocation concealment	blinding of participants and personnel	blinding of outcome assessment	incomplete outcome data	selective reporting	other bias
1	He jun	2008	30/30	33/27	34.4±16.8	32.4±16.2	Acupuncture+C/C	NIHSS,ADL	1	high	uc	uc	uc	low	low	uc
2	Liu defang	2013	32/30	41/21	56.3±10.3	52.6±9.9	Acupuncture+C/C	NIHSS	1	high	uc	uc	uc	low	low	uc
3	Yao xingyu	2014	30/30	37/23	42.37±3.48	41.65±3.07	CB-MNC+C/C	MMSE,Asworth,ADL	1	uc	uc	uc	uc	low	low	uc
4	Mao min	2015	21/20	18/23	58±10	57±11	Acupuncture+C/C	MMSE,BI,EEG	1	low	uc	uc	uc	low	low	uc
5	Kong fantuo	2016	64/64	62/66	48.26±10.48	45.36±9.57	Nalmefene+C/C	MMSE,MDA,NO,SOD,GSH-PX,NOS	1	low	uc	uc	uc	low	low	uc
6	Huanjun Wang,Yan Li,Qiang Wu etal	2016	14/15/13	23/19	56±1.36	55±1.69（56±1.41）	MSC+NBP+C/MSC+C/C	MMSE,BI,CT,MRI	1	uc	uc	uc	uc	low	low	uc
7	Wang weizhan	2016	62/62/62	89/97	56.62±13.41	55.87±14.16（56.43±14.35）	Kinnado+citicoline+C/citicoline+C/C	BNP,MDA,LPA,AP	1	low	uc	uc	uc	low	low	uc
8	Wang weizhan	2017	58/58	60/56	47.4±11.8	49.4±11.3	Kinnado+C/C	MMSE,NSE,NO,NOS,iNOS	1	low	uc	uc	uc	low	low	uc
9	Li Qin,Chu Meihua,Guo Dadong etal	2017	38/32/19	40/49	47.6±8.2	48.5±6.8（47.2±7.5）	XZYN+C/C	ADL,MoCA,MMSE,P300，ARWMC	1	uc	uc	√	√	low	low	uc
10	Wenping Xiang,Hui Xue,Baojun Wang etal	2017	60/60	75/45	54.1±12.0	53.5±11.4	DXM+C/C	MMSE,NIHSS,MBP	1	low	uc	√	√	low	low	uc
11	Wenping Xiang,Hui Xue,Baojun Wang etal	2017	94/90（89/84）不计脱落	101/43	52.35±12.43	51.44±10.82	NBP+C/C	MMSE,NIHSS	1	low	uc	√	√	low	low	uc
12	Sun manli	2018	27/25	27/25	46.6±7.1	46.1±8.1	Oxiracetam+C/C	QEEG,P300	1	low	uc	uc	uc	low	low	uc
13	Na Li,Xiang-En Meng,Hang Li etal	2018	51/51	67/35	41.35±5.26	42.03±7.59	Hydrocortisone+C/C	MMSE,ADL,TGF-β1，IFN-γ，IL-4,IL-10	1	high	uc	uc	uc	low	low	uc
14	Zhang yanli	2019	13/13	12/14	65±5	62±5	Acupuncture+C/C	CBF,FA,MMSE	1	low	low	uc	uc	low	low	uc
15	Cao shuangqing	2020	29/29（26/25）	32/26(25/26)	51.52±6.21	53.65±6.95	tCDS+C/C	MMSE,BI,NIHSS，ERP-P300潜伏期及波幅	1	low	uc	√	uc	low	low	uc
16	Lu guanwen	2020	14/14	13/15	50.6±13.2	58.4±11.8	Acupuncture+C/C	f,Ｄ*,fD*,BI	1	low	uc	uc	uc	low	low	uc
17	Jiefang Zhang,Yuewen Guo,Wenyao Li etal	2020	94/85(91/80)	118/73	59.64±12.28	58.59±13.63	NBP+DXM5mg+C/C	MMSE,MoCA,ADL	1	uc	uc	uc	uc	low	low	uc
														low	low	uc
