# Supplementary material for: Evidence of clinical efficacy and pharmacological mechanism of N-butylphthalide in the treatment of delayed encephalopathy after acute carbon monoxide poisoning
Source: Front Neurol. 2023 Mar 16;14:1119871. doi: 10.3389/fneur.2023.1119871 (PMC10060646; doi:10.3389/fneur.2023.1119871)
Supplement: Supplementary file 1 [file Data_Sheet_1.ZIP › Network meta-analysis/Stata data.xls]

## Sheet: Sheet1
study		id	t	mean	sd	n				Intervention ID		Intervention	abbreviation
He 2008	NIHSS	1	1	-15.54	9.54	30				1		Acupuncture
		1	17	-10.7	8.93	30				2		CB-MNC
	ADL	1	1	15.07	26.32	30				3		Nalmefene
		1	17	10.59	24.77	30				4		MSC+NBP
Liu 2013	NIHSS	2	1	-11.01	0.56	32				5		Mesenchymal Stem Cell	MSC
		2	17	-8.52	0.39	30				6		Kinnado+citicoline
Yao 2014	MMSE	3	2	9.38	2.16	30				7		citicoline
		3	17	2.55	2.79	30				8		Kinnado
	Asworth	3	2	-1.94	0.6	30				9		XingZhi-YiNao Granules	XZYN
		3	17	-0.6	0.76	30				10		Dexamethasone	DXM10mg
	ADL	3	2	26.18	3.9	30				11		Oxiracetam
		3	17	15.48	5.85	30				12		Hydrocortisone
Mao 2015	MMSE	4	1	13.8	4.4	21				13		Transcranial Direct Current Stimulation	tDCS
		4	17	9.11	3.51	20				14		NBP+DXM5mg
	BI	4	1	32.29	9.81	21				15		N-Butylphthalide
		4	17	23.33	11.88	20				17		Conventional Therapy treatment	C
Kong 2016	MMSE	5	3	14.71	6.29	64
		5	17	9.37	2.72	64
	MDA	5	3	-2.11	1.04	64
		5	17	-1.15	0.99	64
	NO	5	3	-14.17	14.24	64
		5	17	-8.14	11.5	64
	SOD	5	3	26	8.71	64
		5	17	12.08	9.69	64
	GSH-PX	5	3	24.82	8.84	64
		5	17	11.23	8.6	64
	NOS	5	3	-11.71	6.44	64
		5	17	-8.29	6.26	64
Wang 2016	MMSE	6	4	21.33	6.67	14
	MMSE	6	5	15.26	8.79	15
	MMSE	6	17	3.16	2.93	13
	BI	6	4	83.66	16.86	14
	BI	6	5	63.76	10.78	15
	BI	6	17	3.01	7.43	13
Wang 2016	BNP	7	6	-1748.84	42.18	62
	BNP	7	7	-1682.14	65.15	62
	BNP	7	17	-1619.84	51.26	62
	MDA	7	6	-4.15	0.55	62
	MDA	7	7	-1.78	0.44	62
	MDA	7	17	-0.93	0.71	62
	LPA	7	6	-1.7	0.18	62
	LPA	7	7	-1.22	0.23	62
	LPA	7	17	-0.55	0.19	62
	AP	7	6	-1.45	0.34	62
	AP	7	7	-1.5	0.23	62
	AP	7	17	-1.17	0.29	62
Wang 2017	MMSE	8	8	12.57	4.1	58
	MMSE	8	17	8.16	3.72	58
	NSE	8	8	-5.41	4.81	58
	NSE	8	17	-3.67	4.2	58
	NO	8	8	-16.82	12.04	58
	NO	8	17	-9.78	11.24	58
	NOS	8	8	-12.76	7.15	58
	NOS	8	17	-9.13	6.78	58
	iNOS	8	8	-6.63	5.54	58
	iNOS	8	17	-4.65	4.94	58
Li 2017	ADL	9	9	57.3	7.25	38
	ADL	9	17	46.7	7.28	32
	MoCA	9	9	10.6	3.77	38
	MoCA	9	17	7.6	3.46	32
	MMSE	9	9	11.5	3.96	38
	MMSE	9	17	8.7	4.16	32
	P300潜伏期	9	9	-79.2	29.64	38
	P300潜伏期	9	17	-55.1	27.97	32
	P300波幅	9	9	2.8	1.47	38
	P300波幅	9	17	1.9	1.47	32
Xiang 2017	MMSE	10	10	14.66	1.34	60
	MMSE	10	17	9.64	1.02	60
	NIHSS	10	10	-4.57	0.56	60
	NIHSS	10	17	-1.92	0.42	60
	MBP	10	10	-7.73	0.39	60
	MBP	10	17	-3.99	0.5	60
Xiang 2017	MMSE	11	15	12.08	0.62	89
	MMSE	11	17	8.91	0.67	84
	NIHSS	11	15	-7.65	0.54	89
	NIHSS	11	17	-4.75	0.46	84
Sun 2018	QEEG	12	11	-0.5	0.61	27
	QEEG	12	17	-0.3	0.52	25
	P300潜伏期	12	11	-42.78	22.03	27
	P300潜伏期	12	17	-13.6	39.69	25
	P300波幅	12	11	2.09	1.15	27
	P300波幅	12	17	1.2	1.46	25
Li 2018	MMSE	13	12	11	3.01	51
	MMSE	13	17	6.57	3.01	51
	ADL	13	12	43.81	4.6	51
	ADL	13	17	39.15	4.44	51
	TGF-β1	13	12	9.98	4.84	51
	TGF-β1	13	17	4.23	4.52	51
	IFN-γ	13	12	-14.8	5.53	51
	IFN-γ	13	17	-7.97	4.96	51
	IL-4	13	12	13.8	8.86	51
	IL-4	13	17	6.07	6.28	51
	IL-10	13	12	1.5	5.68	51
	IL-10	13	17	0.77	5.74	51
zhang 2019	CBF	14	1	6.8	4.29	13
	CBF	14	17	2.66	4.35	13
	FA	14	1	0.06	0.06	13
	FA	14	17	0.02	0.05	13
	MMSE	14	1	5.85	2.85	13
	MMSE	14	17	2.23	3.15	13
Cao 2020	MMSE	15	13	7.5	2.95	26
	MMSE	15	17	3.32	2.45	25
	BI	15	13	19.1	10.91	26
	BI	15	17	10.22	9.58	25
	NIHSS	15	13	-9.19	7.49	26
	NIHSS	15	17	-5.15	6.65	25
	P300潜伏期	15	13	-44.91	21.64	26
	P300潜伏期	15	17	-13.84	15.7	25
	P3OO波幅	15	13	3.42	2.6	26
	P3OO波幅	15	17	1.4	2.49	25
Lu 2020	f	17	1	0.59	0.42	14
	f	17	17	0.25	0.17	14
	fD*	17	1	0.11	0.06	14
	fD*	17	17	0.03	0.02	14
	BI	17	1	7.42	4.25	14
	BI	17	17	2.47	1.87	14
Zhang 2020	MMSE	18	14	5.58	3.37	91
	MMSE	18	17	4.55	3.84	80
	MoCA	18	14	5.75	3.43	91
	MoCA	18	17	4.54	3.71	80
	ADL	18	14	42.96	7.61	91
	ADL	18	17	4.75	6.1	80
