# Supplementary material for: Evidence of clinical efficacy and pharmacological mechanism of N-butylphthalide in the treatment of delayed encephalopathy after acute carbon monoxide poisoning
Source: Front Neurol. 2023 Mar 16;14:1119871. doi: 10.3389/fneur.2023.1119871 (PMC10060646; doi:10.3389/fneur.2023.1119871)
Supplement: Supplementary file 1 [file Data_Sheet_1.ZIP › Network Pharmacology/1. NBP targets-pharmmapper.xls]

## Sheet: NBP targets-pharmmapper
MMP3	HUMAN		MMP3
PIM1	HUMAN		PIM1
CHLE	HUMAN		BCHE
THRB	HUMAN		F2
TTHY	HUMAN		TTR
MK10	HUMAN		MAPK10
MK01	HUMAN		MAPK1
P62937			PPIA
P16083			NQO2
P49137			MAPKAPK2
MK08	HUMAN		MAPK8
CFAB	HUMAN		CFB
CASP7	HUMAN		CASP7
NONE			ALB
ALBU	HUMAN		APOA2
APOA2	HUMAN		STS
STS	HUMAN		AKR1B1
ALDR	HUMAN		CA2
CAH2	HUMAN		GSTP1
GSTP1	HUMAN		CCNA2
CCNA2	HUMAN		EPHB4
EPHB4	HUMAN		ADAM17
ADA17	HUMAN		PGR
PRGR	HUMAN		MAPK14
Q16539			FGFR1
FGFR1	HUMAN		PDPK1
PDPK1	HUMAN		CES1
EST1	HUMAN		FNTA
FNTA	HUMAN		GC
VTDB	HUMAN		EGFR
EGFR	HUMAN		DPP4
DPP4	HUMAN		MMP8
MMP8	HUMAN		HSD17B1
P14061			MMP13
MMP13	HUMAN		PPARD
Q03181			CDK2
P24941			ESR1
ESR1	HUMAN		HSP90AA1
HS90A	HUMAN		CHEK1
CHK1	HUMAN		ANXA5
ANXA5	HUMAN		AR
ANDR	HUMAN		PDE4D
PDE4D	HUMAN		DHODH
PYRD	HUMAN		RORA
RORA	HUMAN		ESRRG
AMPM2	HUMAN		HSD11B1
P62508			CTSB
DHI1	HUMAN		NOS3
CATB	HUMAN		SULT2A1
NOS3	HUMAN		BACE1
Q06520			BCAT2
BACE1	HUMAN		SRC
O15382			PRKACA
SRC	HUMAN		KIF11
P00517			NR3C2
KIF11	HUMAN		ADK
MCR	HUMAN		CFD
P55263			PDE4B
CFAD	HUMAN		TGFBR1
PDE4B	HUMAN		GSK3B
TGFR1	HUMAN		PTPN11
P49841			CDK6
PTN11	HUMAN		F10
CDK6	HUMAN		PLK1
FA10	HUMAN		PAH
P53350			MTAP
PH4H	HUMAN		CTNNA1
Q13126			HPN
CTNA1	HUMAN		AKR1C1
P05981			AKR1C3
Q04828			SEC14L2
AK1C3	HUMAN		ADH5
O76054			FGFR2
ADHX	HUMAN		PTPN1
P21802			YARS1
CALM	HUMAN		WAS
PTN1	HUMAN		KDR
P54577			ADH1C
WASP	HUMAN		ACE
P35968			NR1H4
P00326			AKR1C2
ACE	HUMAN		PARP1
NR1H4	HUMAN		THRB
AK1C2	HUMAN		PLA2G2A
P09874			MET
P10828			HDAC8
PTGD2	HUMAN		TTPA
P14555			PDE3B
P08581
Q9BY41
P49638
PDE3B	HUMAN
