# Supplementary material for: Evidence of clinical efficacy and pharmacological mechanism of N-butylphthalide in the treatment of delayed encephalopathy after acute carbon monoxide poisoning
Source: Front Neurol. 2023 Mar 16;14:1119871. doi: 10.3389/fneur.2023.1119871 (PMC10060646; doi:10.3389/fneur.2023.1119871)
Supplement: Supplementary file 1 [file Data_Sheet_1.ZIP › Network Pharmacology/2.1 DEACMP targets-Genecards.xls]

## Sheet: DEACMP targets-Genecards
Gene Symbol	Description	Category	Gifts	GC Id	Relevance score	GeneCards Link
TP53	Tumor Protein P53	Protein Coding	60	GC17M007661	91.7396	https://www.genecards.org/cgi-bin/carddisp.pl?gene=TP53
SCN2A	Sodium Voltage-Gated Channel Alpha Subunit 2	Protein Coding	56	GC02P165194	88.2933	https://www.genecards.org/cgi-bin/carddisp.pl?gene=SCN2A
SCN8A	Sodium Voltage-Gated Channel Alpha Subunit 8	Protein Coding	56	GC12P051590	85.2366	https://www.genecards.org/cgi-bin/carddisp.pl?gene=SCN8A
IL6	Interleukin 6	Protein Coding	58	GC07P022725	83.1894	https://www.genecards.org/cgi-bin/carddisp.pl?gene=IL6
TNF	Tumor Necrosis Factor	Protein Coding	59	GC06P092154	77.5748	https://www.genecards.org/cgi-bin/carddisp.pl?gene=TNF
IL10	Interleukin 10	Protein Coding	55	GC01M206767	62.7792	https://www.genecards.org/cgi-bin/carddisp.pl?gene=IL10
ALB	Albumin	Protein Coding	56	GC04P073397	62.5979	https://www.genecards.org/cgi-bin/carddisp.pl?gene=ALB
GRIN2B	Glutamate Ionotropic Receptor NMDA Type Subunit 2B	Protein Coding	59	GC12M013437	62.0833	https://www.genecards.org/cgi-bin/carddisp.pl?gene=GRIN2B
HMOX1	Heme Oxygenase 1	Protein Coding	59	GC22P035380	60.0232	https://www.genecards.org/cgi-bin/carddisp.pl?gene=HMOX1
JAK2	Janus Kinase 2	Protein Coding	60	GC09P004985	59.5014	https://www.genecards.org/cgi-bin/carddisp.pl?gene=JAK2
TERT	Telomerase Reverse Transcriptase	Protein Coding	58	GC05M001253	59.3254	https://www.genecards.org/cgi-bin/carddisp.pl?gene=TERT
KIT	KIT Proto-Oncogene, Receptor Tyrosine Kinase	Protein Coding	60	GC04P054657	59.3033	https://www.genecards.org/cgi-bin/carddisp.pl?gene=KIT
STAT3	Signal Transducer And Activator Of Transcription 3	Protein Coding	61	GC17M042313	59.2325	https://www.genecards.org/cgi-bin/carddisp.pl?gene=STAT3
CRP	C-Reactive Protein	Protein Coding	53	GC01M159729	58.3333	https://www.genecards.org/cgi-bin/carddisp.pl?gene=CRP
IFNG	Interferon Gamma	Protein Coding	57	GC12M068154	56.8204	https://www.genecards.org/cgi-bin/carddisp.pl?gene=IFNG
HMBS	Hydroxymethylbilane Synthase	Protein Coding	51	GC11P119084	56.6607	https://www.genecards.org/cgi-bin/carddisp.pl?gene=HMBS
TGFB1	Transforming Growth Factor Beta 1	Protein Coding	60	GC19M041301	56.6292	https://www.genecards.org/cgi-bin/carddisp.pl?gene=TGFB1
F2	Coagulation Factor II, Thrombin	Protein Coding	56	GC11P046720	56.0589	https://www.genecards.org/cgi-bin/carddisp.pl?gene=F2
IL1B	Interleukin 1 Beta	Protein Coding	54	GC02M112829	55.2332	https://www.genecards.org/cgi-bin/carddisp.pl?gene=IL1B
INS	Insulin	Protein Coding	55	GC11M002159	55.0329	https://www.genecards.org/cgi-bin/carddisp.pl?gene=INS
MTHFR	Methylenetetrahydrofolate Reductase	Protein Coding	54	GC01M011785	52.9962	https://www.genecards.org/cgi-bin/carddisp.pl?gene=MTHFR
NBN	Nibrin	Protein Coding	55	GC08M089933	52.1699	https://www.genecards.org/cgi-bin/carddisp.pl?gene=NBN
SOD1	Superoxide Dismutase 1	Protein Coding	60	GC21P031659	49.2725	https://www.genecards.org/cgi-bin/carddisp.pl?gene=SOD1
PTEN	Phosphatase And Tensin Homolog	Protein Coding	59	GC10P094594	48.359	https://www.genecards.org/cgi-bin/carddisp.pl?gene=PTEN
TLR3	Toll Like Receptor 3	Protein Coding	58	GC04P186059	48.2335	https://www.genecards.org/cgi-bin/carddisp.pl?gene=TLR3
SETBP1	SET Binding Protein 1	Protein Coding	47	GC18P044680	47.6833	https://www.genecards.org/cgi-bin/carddisp.pl?gene=SETBP1
CXCL8	C-X-C Motif Chemokine Ligand 8	Protein Coding	50	GC04P073740	47.6385	https://www.genecards.org/cgi-bin/carddisp.pl?gene=CXCL8
ALAD	Aminolevulinate Dehydratase	Protein Coding	53	GC09M113386	47.3335	https://www.genecards.org/cgi-bin/carddisp.pl?gene=ALAD
IRF3	Interferon Regulatory Factor 3	Protein Coding	51	GC19M049659	43.5805	https://www.genecards.org/cgi-bin/carddisp.pl?gene=IRF3
RYR1	Ryanodine Receptor 1	Protein Coding	53	GC19P072806	43.1629	https://www.genecards.org/cgi-bin/carddisp.pl?gene=RYR1
CCL2	C-C Motif Chemokine Ligand 2	Protein Coding	56	GC17P034255	42.503	https://www.genecards.org/cgi-bin/carddisp.pl?gene=CCL2
VEGFA	Vascular Endothelial Growth Factor A	Protein Coding	56	GC06P043770	42.0568	https://www.genecards.org/cgi-bin/carddisp.pl?gene=VEGFA
MPO	Myeloperoxidase	Protein Coding	59	GC17M058269	41.5403	https://www.genecards.org/cgi-bin/carddisp.pl?gene=MPO
CDKN2A	Cyclin Dependent Kinase Inhibitor 2A	Protein Coding	57	GC09M021967	41.3783	https://www.genecards.org/cgi-bin/carddisp.pl?gene=CDKN2A
ACE	Angiotensin I Converting Enzyme	Protein Coding	59	GC17P063477	41.0137	https://www.genecards.org/cgi-bin/carddisp.pl?gene=ACE
SCN3A	Sodium Voltage-Gated Channel Alpha Subunit 3	Protein Coding	55	GC02M165087	40.7456	https://www.genecards.org/cgi-bin/carddisp.pl?gene=SCN3A
APOE	Apolipoprotein E	Protein Coding	57	GC19P073055	40.7412	https://www.genecards.org/cgi-bin/carddisp.pl?gene=APOE
SNAP25	Synaptosome Associated Protein 25	Protein Coding	55	GC20P010193	40.6524	https://www.genecards.org/cgi-bin/carddisp.pl?gene=SNAP25
MIR155	MicroRNA 155	RNA Gene	23	GC21P025573	40.6127	https://www.genecards.org/cgi-bin/carddisp.pl?gene=MIR155
SLC1A2	Solute Carrier Family 1 Member 2	Protein Coding	56	GC11M035267	40.56	https://www.genecards.org/cgi-bin/carddisp.pl?gene=SLC1A2
IGF1	Insulin Like Growth Factor 1	Protein Coding	55	GC12M102395	40.5189	https://www.genecards.org/cgi-bin/carddisp.pl?gene=IGF1
PIK3CA	Phosphatidylinositol-4,5-Bisphosphate 3-Kinase Catalytic Subunit Alpha	Protein Coding	59	GC03P179148	40.2065	https://www.genecards.org/cgi-bin/carddisp.pl?gene=PIK3CA
CREBBP	CREB Binding Protein	Protein Coding	60	GC16M008258	39.3525	https://www.genecards.org/cgi-bin/carddisp.pl?gene=CREBBP
GRIN1	Glutamate Ionotropic Receptor NMDA Type Subunit 1	Protein Coding	57	GC09P137184	39.1374	https://www.genecards.org/cgi-bin/carddisp.pl?gene=GRIN1
SLC17A5	Solute Carrier Family 17 Member 5	Protein Coding	51	GC06M073593	38.902	https://www.genecards.org/cgi-bin/carddisp.pl?gene=SLC17A5
BAX	BCL2 Associated X, Apoptosis Regulator	Protein Coding	57	GC19P048954	38.7857	https://www.genecards.org/cgi-bin/carddisp.pl?gene=BAX
TLR4	Toll Like Receptor 4	Protein Coding	58	GC09P117704	38.7795	https://www.genecards.org/cgi-bin/carddisp.pl?gene=TLR4
PML	PML Nuclear Body Scaffold	Protein Coding	53	GC15P073994	38.6212	https://www.genecards.org/cgi-bin/carddisp.pl?gene=PML
MT-ND4	Mitochondrially Encoded NADH:Ubiquinone Oxidoreductase Core Subunit 4	Protein Coding	39	GCMTP010762	38.3498	https://www.genecards.org/cgi-bin/carddisp.pl?gene=MT-ND4
F5	Coagulation Factor V	Protein Coding	53	GC01M169511	38.2786	https://www.genecards.org/cgi-bin/carddisp.pl?gene=F5
MT-ATP6	Mitochondrially Encoded ATP Synthase Membrane Subunit 6	Protein Coding	39	GCMTP008531	37.5787	https://www.genecards.org/cgi-bin/carddisp.pl?gene=MT-ATP6
AKT1	AKT Serine/Threonine Kinase 1	Protein Coding	61	GC14M104769	37.3419	https://www.genecards.org/cgi-bin/carddisp.pl?gene=AKT1
CASP3	Caspase 3	Protein Coding	57	GC04M184627	37.3181	https://www.genecards.org/cgi-bin/carddisp.pl?gene=CASP3
FGFR1	Fibroblast Growth Factor Receptor 1	Protein Coding	63	GC08M038400	37.2592	https://www.genecards.org/cgi-bin/carddisp.pl?gene=FGFR1
PTPN11	Protein Tyrosine Phosphatase Non-Receptor Type 11	Protein Coding	61	GC12P112418	37.1567	https://www.genecards.org/cgi-bin/carddisp.pl?gene=PTPN11
ICAM1	Intercellular Adhesion Molecule 1	Protein Coding	57	GC19P010749	37.0877	https://www.genecards.org/cgi-bin/carddisp.pl?gene=ICAM1
ABCB1	ATP Binding Cassette Subfamily B Member 1	Protein Coding	57	GC07M087504	36.9495	https://www.genecards.org/cgi-bin/carddisp.pl?gene=ABCB1
MMP9	Matrix Metallopeptidase 9	Protein Coding	61	GC20P046008	36.7972	https://www.genecards.org/cgi-bin/carddisp.pl?gene=MMP9
GAD1	Glutamate Decarboxylase 1	Protein Coding	56	GC02P170813	36.7631	https://www.genecards.org/cgi-bin/carddisp.pl?gene=GAD1
CYP2C19	Cytochrome P450 Family 2 Subfamily C Member 19	Protein Coding	52	GC10P094762	36.7596	https://www.genecards.org/cgi-bin/carddisp.pl?gene=CYP2C19
TYMP	Thymidine Phosphorylase	Protein Coding	54	GC22M050525	36.705	https://www.genecards.org/cgi-bin/carddisp.pl?gene=TYMP
MAPK1	Mitogen-Activated Protein Kinase 1	Protein Coding	59	GC22M021759	36.6691	https://www.genecards.org/cgi-bin/carddisp.pl?gene=MAPK1
THBD	Thrombomodulin	Protein Coding	53	GC20M023026	36.3777	https://www.genecards.org/cgi-bin/carddisp.pl?gene=THBD
MB	Myoglobin	Protein Coding	50	GC22M035606	36.0857	https://www.genecards.org/cgi-bin/carddisp.pl?gene=MB
MIR223	MicroRNA 223	RNA Gene	25	GC0XP066018	36.0707	https://www.genecards.org/cgi-bin/carddisp.pl?gene=MIR223
CSF3	Colony Stimulating Factor 3	Protein Coding	47	GC17P040015	35.8331	https://www.genecards.org/cgi-bin/carddisp.pl?gene=CSF3
TH	Tyrosine Hydroxylase	Protein Coding	57	GC11M002163	35.5486	https://www.genecards.org/cgi-bin/carddisp.pl?gene=TH
EP300	E1A Binding Protein P300	Protein Coding	59	GC22P045272	35.2129	https://www.genecards.org/cgi-bin/carddisp.pl?gene=EP300
IL18	Interleukin 18	Protein Coding	50	GC11M112143	35.0844	https://www.genecards.org/cgi-bin/carddisp.pl?gene=IL18
ACHE	Acetylcholinesterase (Cartwright Blood Group)	Protein Coding	53	GC07M100889	35.0583	https://www.genecards.org/cgi-bin/carddisp.pl?gene=ACHE
BCL2	BCL2 Apoptosis Regulator	Protein Coding	57	GC18M063123	34.8527	https://www.genecards.org/cgi-bin/carddisp.pl?gene=BCL2
GRIN2A	Glutamate Ionotropic Receptor NMDA Type Subunit 2A	Protein Coding	59	GC16M009753	34.8302	https://www.genecards.org/cgi-bin/carddisp.pl?gene=GRIN2A
SCN9A	Sodium Voltage-Gated Channel Alpha Subunit 9	Protein Coding	55	GC02M166195	34.7377	https://www.genecards.org/cgi-bin/carddisp.pl?gene=SCN9A
MYC	MYC Proto-Oncogene, BHLH Transcription Factor	Protein Coding	59	GC08P127735	34.6917	https://www.genecards.org/cgi-bin/carddisp.pl?gene=MYC
VWF	Von Willebrand Factor	Protein Coding	55	GC12M005949	34.6206	https://www.genecards.org/cgi-bin/carddisp.pl?gene=VWF
MT-CYB	Mitochondrially Encoded Cytochrome B	Protein Coding	38	GCMTP014749	34.4029	https://www.genecards.org/cgi-bin/carddisp.pl?gene=MT-CYB
IL4	Interleukin 4	Protein Coding	53	GC05P132673	34.3382	https://www.genecards.org/cgi-bin/carddisp.pl?gene=IL4
NPPB	Natriuretic Peptide B	Protein Coding	50	GC01M011858	34.2963	https://www.genecards.org/cgi-bin/carddisp.pl?gene=NPPB
NDUFS4	NADH:Ubiquinone Oxidoreductase Subunit S4	Protein Coding	50	GC05P053560	34.1879	https://www.genecards.org/cgi-bin/carddisp.pl?gene=NDUFS4
MDH2	Malate Dehydrogenase 2	Protein Coding	55	GC07P076048	34.1751	https://www.genecards.org/cgi-bin/carddisp.pl?gene=MDH2
KCNMA1	Potassium Calcium-Activated Channel Subfamily M Alpha 1	Protein Coding	56	GC10M076869	33.9939	https://www.genecards.org/cgi-bin/carddisp.pl?gene=KCNMA1
GBA1	Glucosylceramidase Beta 1	Protein Coding	55	GC01M155375	33.9694	https://www.genecards.org/cgi-bin/carddisp.pl?gene=GBA1
PLAT	Plasminogen Activator, Tissue Type	Protein Coding	57	GC08M042174	33.9651	https://www.genecards.org/cgi-bin/carddisp.pl?gene=PLAT
BDNF	Brain Derived Neurotrophic Factor	Protein Coding	56	GC11M027654	33.8766	https://www.genecards.org/cgi-bin/carddisp.pl?gene=BDNF
CTNNB1	Catenin Beta 1	Protein Coding	60	GC03P041194	33.7461	https://www.genecards.org/cgi-bin/carddisp.pl?gene=CTNNB1
PTGS2	Prostaglandin-Endoperoxide Synthase 2	Protein Coding	56	GC01M186671	33.7305	https://www.genecards.org/cgi-bin/carddisp.pl?gene=PTGS2
EGFR	Epidermal Growth Factor Receptor	Protein Coding	62	GC07P055019	33.6717	https://www.genecards.org/cgi-bin/carddisp.pl?gene=EGFR
NOS2	Nitric Oxide Synthase 2	Protein Coding	56	GC17M027756	33.4854	https://www.genecards.org/cgi-bin/carddisp.pl?gene=NOS2
PPP3CA	Protein Phosphatase 3 Catalytic Subunit Alpha	Protein Coding	59	GC04M101024	33.2027	https://www.genecards.org/cgi-bin/carddisp.pl?gene=PPP3CA
GSTM1	Glutathione S-Transferase Mu 1	Protein Coding	49	GC01P109687	32.7158	https://www.genecards.org/cgi-bin/carddisp.pl?gene=GSTM1
CSF2	Colony Stimulating Factor 2	Protein Coding	51	GC05P132073	32.516	https://www.genecards.org/cgi-bin/carddisp.pl?gene=CSF2
NRAS	NRAS Proto-Oncogene, GTPase	Protein Coding	57	GC01M114704	32.2592	https://www.genecards.org/cgi-bin/carddisp.pl?gene=NRAS
HRAS	HRas Proto-Oncogene, GTPase	Protein Coding	59	GC11M004421	32.1883	https://www.genecards.org/cgi-bin/carddisp.pl?gene=HRAS
NOS3	Nitric Oxide Synthase 3	Protein Coding	56	GC07P150990	32.0921	https://www.genecards.org/cgi-bin/carddisp.pl?gene=NOS3
BCHE	Butyrylcholinesterase	Protein Coding	57	GC03M165772	32.0311	https://www.genecards.org/cgi-bin/carddisp.pl?gene=BCHE
PIK3C2A	Phosphatidylinositol-4-Phosphate 3-Kinase Catalytic Subunit Type 2 Alpha	Protein Coding	54	GC11M017656	31.926	https://www.genecards.org/cgi-bin/carddisp.pl?gene=PIK3C2A
ALDH2	Aldehyde Dehydrogenase 2 Family Member	Protein Coding	57	GC12P111766	31.7254	https://www.genecards.org/cgi-bin/carddisp.pl?gene=ALDH2
CYP3A4	Cytochrome P450 Family 3 Subfamily A Member 4	Protein Coding	56	GC07M099759	31.7177	https://www.genecards.org/cgi-bin/carddisp.pl?gene=CYP3A4
NLRP3	NLR Family Pyrin Domain Containing 3	Protein Coding	55	GC01P247415	31.6883	https://www.genecards.org/cgi-bin/carddisp.pl?gene=NLRP3
CFTR	CF Transmembrane Conductance Regulator	Protein Coding	59	GC07P117287	31.6181	https://www.genecards.org/cgi-bin/carddisp.pl?gene=CFTR
MTOR	Mechanistic Target Of Rapamycin Kinase	Protein Coding	62	GC01M011106	31.4525	https://www.genecards.org/cgi-bin/carddisp.pl?gene=MTOR
ESR1	Estrogen Receptor 1	Protein Coding	61	GC06P151656	31.3243	https://www.genecards.org/cgi-bin/carddisp.pl?gene=ESR1
POMC	Proopiomelanocortin	Protein Coding	55	GC02M025160	31.1575	https://www.genecards.org/cgi-bin/carddisp.pl?gene=POMC
LCN2	Lipocalin 2	Protein Coding	52	GC09P128149	30.9218	https://www.genecards.org/cgi-bin/carddisp.pl?gene=LCN2
CHAT	Choline O-Acetyltransferase	Protein Coding	55	GC10P049609	30.7351	https://www.genecards.org/cgi-bin/carddisp.pl?gene=CHAT
NPPA	Natriuretic Peptide A	Protein Coding	52	GC01M011846	30.5301	https://www.genecards.org/cgi-bin/carddisp.pl?gene=NPPA
NFE2L2	NFE2 Like BZIP Transcription Factor 2	Protein Coding	57	GC02M177227	30.357	https://www.genecards.org/cgi-bin/carddisp.pl?gene=NFE2L2
HP	Haptoglobin	Protein Coding	52	GC16P072372	30.2598	https://www.genecards.org/cgi-bin/carddisp.pl?gene=HP
CYCS	Cytochrome C, Somatic	Protein Coding	55	GC07M025118	30.2223	https://www.genecards.org/cgi-bin/carddisp.pl?gene=CYCS
IL17A	Interleukin 17A	Protein Coding	50	GC06P052186	30.0079	https://www.genecards.org/cgi-bin/carddisp.pl?gene=IL17A
BRCA1	BRCA1 DNA Repair Associated	Protein Coding	56	GC17M043044	29.9925	https://www.genecards.org/cgi-bin/carddisp.pl?gene=BRCA1
ENO2	Enolase 2	Protein Coding	54	GC12P006913	29.8743	https://www.genecards.org/cgi-bin/carddisp.pl?gene=ENO2
CBS	Cystathionine Beta-Synthase	Protein Coding	56	GC21M043053	29.8672	https://www.genecards.org/cgi-bin/carddisp.pl?gene=CBS
CCL5	C-C Motif Chemokine Ligand 5	Protein Coding	51	GC17M035871	29.8279	https://www.genecards.org/cgi-bin/carddisp.pl?gene=CCL5
LEP	Leptin	Protein Coding	53	GC07P128241	29.8112	https://www.genecards.org/cgi-bin/carddisp.pl?gene=LEP
NOTCH1	Notch Receptor 1	Protein Coding	60	GC09M137729	29.8018	https://www.genecards.org/cgi-bin/carddisp.pl?gene=NOTCH1
FOS	Fos Proto-Oncogene, AP-1 Transcription Factor Subunit	Protein Coding	57	GC14P075278	29.8005	https://www.genecards.org/cgi-bin/carddisp.pl?gene=FOS
S100B	S100 Calcium Binding Protein B	Protein Coding	51	GC21M051379	29.7936	https://www.genecards.org/cgi-bin/carddisp.pl?gene=S100B
HLA-B	Major Histocompatibility Complex, Class I, B	Protein Coding	52	GC06M071682	29.7648	https://www.genecards.org/cgi-bin/carddisp.pl?gene=HLA-B
EDN1	Endothelin 1	Protein Coding	55	GC06P012256	29.7225	https://www.genecards.org/cgi-bin/carddisp.pl?gene=EDN1
ERCC6	ERCC Excision Repair 6, Chromatin Remodeling Factor	Protein Coding	52	GC10M049454	29.545	https://www.genecards.org/cgi-bin/carddisp.pl?gene=ERCC6
ASS1	Argininosuccinate Synthase 1	Protein Coding	56	GC09P130444	29.5031	https://www.genecards.org/cgi-bin/carddisp.pl?gene=ASS1
HIF1A	Hypoxia Inducible Factor 1 Subunit Alpha	Protein Coding	54	GC14P061695	29.4415	https://www.genecards.org/cgi-bin/carddisp.pl?gene=HIF1A
G6PD	Glucose-6-Phosphate Dehydrogenase	Protein Coding	57	GC0XM154562	29.3758	https://www.genecards.org/cgi-bin/carddisp.pl?gene=G6PD
BRAF	B-Raf Proto-Oncogene, Serine/Threonine Kinase	Protein Coding	60	GC07M140742	29.1708	https://www.genecards.org/cgi-bin/carddisp.pl?gene=BRAF
GABRB1	Gamma-Aminobutyric Acid Type A Receptor Subunit Beta1	Protein Coding	52	GC04P046949	29.1448	https://www.genecards.org/cgi-bin/carddisp.pl?gene=GABRB1
EPO	Erythropoietin	Protein Coding	49	GC07P100720	29.1212	https://www.genecards.org/cgi-bin/carddisp.pl?gene=EPO
JUN	Jun Proto-Oncogene, AP-1 Transcription Factor Subunit	Protein Coding	55	GC01M058780	29.1051	https://www.genecards.org/cgi-bin/carddisp.pl?gene=JUN
STAT1	Signal Transducer And Activator Of Transcription 1	Protein Coding	60	GC02M190908	29.0506	https://www.genecards.org/cgi-bin/carddisp.pl?gene=STAT1
CAT	Catalase	Protein Coding	58	GC11P034460	29.0502	https://www.genecards.org/cgi-bin/carddisp.pl?gene=CAT
FAS	Fas Cell Surface Death Receptor	Protein Coding	57	GC10P094616	29.0092	https://www.genecards.org/cgi-bin/carddisp.pl?gene=FAS
SERPINA1	Serpin Family A Member 1	Protein Coding	56	GC14M094376	28.7827	https://www.genecards.org/cgi-bin/carddisp.pl?gene=SERPINA1
SERPINA3	Serpin Family A Member 3	Protein Coding	50	GC14P094612	28.7713	https://www.genecards.org/cgi-bin/carddisp.pl?gene=SERPINA3
REN	Renin	Protein Coding	55	GC01M204154	28.7356	https://www.genecards.org/cgi-bin/carddisp.pl?gene=REN
IL13	Interleukin 13	Protein Coding	50	GC05P132656	28.621	https://www.genecards.org/cgi-bin/carddisp.pl?gene=IL13
OTC	Ornithine Transcarbamylase	Protein Coding	52	GC0XP038353	28.4219	https://www.genecards.org/cgi-bin/carddisp.pl?gene=OTC
CYP2E1	Cytochrome P450 Family 2 Subfamily E Member 1	Protein Coding	52	GC10P133520	28.4176	https://www.genecards.org/cgi-bin/carddisp.pl?gene=CYP2E1
GFAP	Glial Fibrillary Acidic Protein	Protein Coding	55	GC17M051925	28.3845	https://www.genecards.org/cgi-bin/carddisp.pl?gene=GFAP
TLR2	Toll Like Receptor 2	Protein Coding	59	GC04P153684	28.2699	https://www.genecards.org/cgi-bin/carddisp.pl?gene=TLR2
HFE	Homeostatic Iron Regulator	Protein Coding	52	GC06P026087	27.8437	https://www.genecards.org/cgi-bin/carddisp.pl?gene=HFE
GSTP1	Glutathione S-Transferase Pi 1	Protein Coding	57	GC11P067583	27.843	https://www.genecards.org/cgi-bin/carddisp.pl?gene=GSTP1
SLC25A13	Solute Carrier Family 25 Member 13	Protein Coding	53	GC07M096120	27.8099	https://www.genecards.org/cgi-bin/carddisp.pl?gene=SLC25A13
SST	Somatostatin	Protein Coding	47	GC03M187668	27.705	https://www.genecards.org/cgi-bin/carddisp.pl?gene=SST
KCNQ1	Potassium Voltage-Gated Channel Subfamily Q Member 1	Protein Coding	57	GC11P002444	27.5728	https://www.genecards.org/cgi-bin/carddisp.pl?gene=KCNQ1
IGF1R	Insulin Like Growth Factor 1 Receptor	Protein Coding	61	GC15P098648	27.5167	https://www.genecards.org/cgi-bin/carddisp.pl?gene=IGF1R
NQO1	NAD(P)H Quinone Dehydrogenase 1	Protein Coding	55	GC16M069706	27.5134	https://www.genecards.org/cgi-bin/carddisp.pl?gene=NQO1
IL3	Interleukin 3	Protein Coding	52	GC05P132060	27.5005	https://www.genecards.org/cgi-bin/carddisp.pl?gene=IL3
SLC4A1	Solute Carrier Family 4 Member 1 (Diego Blood Group)	Protein Coding	54	GC17M051897	27.3626	https://www.genecards.org/cgi-bin/carddisp.pl?gene=SLC4A1
NOS1	Nitric Oxide Synthase 1	Protein Coding	56	GC12M117208	27.3076	https://www.genecards.org/cgi-bin/carddisp.pl?gene=NOS1
HLA-DRB1	Major Histocompatibility Complex, Class II, DR Beta 1	Protein Coding	53	GC06M071772	27.0888	https://www.genecards.org/cgi-bin/carddisp.pl?gene=HLA-DRB1
PPARG	Peroxisome Proliferator Activated Receptor Gamma	Protein Coding	60	GC03P012287	27.024	https://www.genecards.org/cgi-bin/carddisp.pl?gene=PPARG
MAPK10	Mitogen-Activated Protein Kinase 10	Protein Coding	56	GC04M085990	26.9071	https://www.genecards.org/cgi-bin/carddisp.pl?gene=MAPK10
CASP8	Caspase 8	Protein Coding	59	GC02P201233	26.6685	https://www.genecards.org/cgi-bin/carddisp.pl?gene=CASP8
TF	Transferrin	Protein Coding	57	GC03P135056	26.2623	https://www.genecards.org/cgi-bin/carddisp.pl?gene=TF
EGF	Epidermal Growth Factor	Protein Coding	58	GC04P109912	26.2472	https://www.genecards.org/cgi-bin/carddisp.pl?gene=EGF
SOD2	Superoxide Dismutase 2	Protein Coding	53	GC06M159669	26.158	https://www.genecards.org/cgi-bin/carddisp.pl?gene=SOD2
THPO	Thrombopoietin	Protein Coding	50	GC03M184371	26.1188	https://www.genecards.org/cgi-bin/carddisp.pl?gene=THPO
NSF	N-Ethylmaleimide Sensitive Factor, Vesicle Fusing ATPase	Protein Coding	51	GC17P046590	26.0463	https://www.genecards.org/cgi-bin/carddisp.pl?gene=NSF
APP	Amyloid Beta Precursor Protein	Protein Coding	58	GC21M025880	25.9131	https://www.genecards.org/cgi-bin/carddisp.pl?gene=APP
SELP	Selectin P	Protein Coding	52	GC01M169558	25.7856	https://www.genecards.org/cgi-bin/carddisp.pl?gene=SELP
PRL	Prolactin	Protein Coding	50	GC06M022287	25.77	https://www.genecards.org/cgi-bin/carddisp.pl?gene=PRL
PARP1	Poly(ADP-Ribose) Polymerase 1	Protein Coding	58	GC01M226360	25.6724	https://www.genecards.org/cgi-bin/carddisp.pl?gene=PARP1
PLG	Plasminogen	Protein Coding	56	GC06P160702	25.6088	https://www.genecards.org/cgi-bin/carddisp.pl?gene=PLG
CALCA	Calcitonin Related Polypeptide Alpha	Protein Coding	50	GC11M014945	25.5627	https://www.genecards.org/cgi-bin/carddisp.pl?gene=CALCA
MBP	Myelin Basic Protein	Protein Coding	51	GC18M076978	25.5201	https://www.genecards.org/cgi-bin/carddisp.pl?gene=MBP
PMS2	PMS1 Homolog 2, Mismatch Repair System Component	Protein Coding	55	GC07M005973	25.2057	https://www.genecards.org/cgi-bin/carddisp.pl?gene=PMS2
CXCL12	C-X-C Motif Chemokine Ligand 12	Protein Coding	51	GC10M044370	25.2013	https://www.genecards.org/cgi-bin/carddisp.pl?gene=CXCL12
SFTPB	Surfactant Protein B	Protein Coding	51	GC02M085657	25.1277	https://www.genecards.org/cgi-bin/carddisp.pl?gene=SFTPB
ADRB2	Adrenoceptor Beta 2	Protein Coding	56	GC05P148825	25.1168	https://www.genecards.org/cgi-bin/carddisp.pl?gene=ADRB2
SNCA	Synuclein Alpha	Protein Coding	59	GC04M089724	25.1024	https://www.genecards.org/cgi-bin/carddisp.pl?gene=SNCA
EIF2AK2	Eukaryotic Translation Initiation Factor 2 Alpha Kinase 2	Protein Coding	56	GC02M037099	24.9937	https://www.genecards.org/cgi-bin/carddisp.pl?gene=EIF2AK2
CALR	Calreticulin	Protein Coding	58	GC19P012938	24.8824	https://www.genecards.org/cgi-bin/carddisp.pl?gene=CALR
MTR	5-Methyltetrahydrofolate-Homocysteine Methyltransferase	Protein Coding	54	GC01P236795	24.821	https://www.genecards.org/cgi-bin/carddisp.pl?gene=MTR
PDGFRB	Platelet Derived Growth Factor Receptor Beta	Protein Coding	60	GC05M150113	24.7012	https://www.genecards.org/cgi-bin/carddisp.pl?gene=PDGFRB
MAPK14	Mitogen-Activated Protein Kinase 14	Protein Coding	58	GC06P092286	24.6363	https://www.genecards.org/cgi-bin/carddisp.pl?gene=MAPK14
IL1A	Interleukin 1 Alpha	Protein Coding	52	GC02M112773	24.4264	https://www.genecards.org/cgi-bin/carddisp.pl?gene=IL1A
MDM2	MDM2 Proto-Oncogene	Protein Coding	59	GC12P068808	24.3649	https://www.genecards.org/cgi-bin/carddisp.pl?gene=MDM2
INSR	Insulin Receptor	Protein Coding	60	GC19M007112	24.3438	https://www.genecards.org/cgi-bin/carddisp.pl?gene=INSR
SLC6A4	Solute Carrier Family 6 Member 4	Protein Coding	55	GC17M030194	24.3236	https://www.genecards.org/cgi-bin/carddisp.pl?gene=SLC6A4
CPOX	Coproporphyrinogen Oxidase	Protein Coding	51	GC03M098576	24.2089	https://www.genecards.org/cgi-bin/carddisp.pl?gene=CPOX
COMT	Catechol-O-Methyltransferase	Protein Coding	59	GC22P019941	24.1751	https://www.genecards.org/cgi-bin/carddisp.pl?gene=COMT
CXCR4	C-X-C Motif Chemokine Receptor 4	Protein Coding	59	GC02M136114	24.1437	https://www.genecards.org/cgi-bin/carddisp.pl?gene=CXCR4
JAK1	Janus Kinase 1	Protein Coding	60	GC01M064833	24.0193	https://www.genecards.org/cgi-bin/carddisp.pl?gene=JAK1
FASLG	Fas Ligand	Protein Coding	55	GC01P172628	23.9466	https://www.genecards.org/cgi-bin/carddisp.pl?gene=FASLG
GLUL	Glutamate-Ammonia Ligase	Protein Coding	55	GC01M182378	23.8915	https://www.genecards.org/cgi-bin/carddisp.pl?gene=GLUL
H2AC18	H2A Clustered Histone 18	Protein Coding	35	GC01M152688	23.8836	https://www.genecards.org/cgi-bin/carddisp.pl?gene=H2AC18
CD36	CD36 Molecule	Protein Coding	56	GC07P080369	23.8814	https://www.genecards.org/cgi-bin/carddisp.pl?gene=CD36
HPRT1	Hypoxanthine Phosphoribosyltransferase 1	Protein Coding	55	GC0XP134460	23.859	https://www.genecards.org/cgi-bin/carddisp.pl?gene=HPRT1
IL5	Interleukin 5	Protein Coding	52	GC05M132541	23.6429	https://www.genecards.org/cgi-bin/carddisp.pl?gene=IL5
TCF4	Transcription Factor 4	Protein Coding	54	GC18M055222	23.6361	https://www.genecards.org/cgi-bin/carddisp.pl?gene=TCF4
DRD2	Dopamine Receptor D2	Protein Coding	56	GC11M113409	23.5793	https://www.genecards.org/cgi-bin/carddisp.pl?gene=DRD2
AVP	Arginine Vasopressin	Protein Coding	51	GC20M003082	23.4337	https://www.genecards.org/cgi-bin/carddisp.pl?gene=AVP
PLA2G6	Phospholipase A2 Group VI	Protein Coding	54	GC22M063106	23.3699	https://www.genecards.org/cgi-bin/carddisp.pl?gene=PLA2G6
HBG2	Hemoglobin Subunit Gamma 2	Protein Coding	47	GC11M006835	23.3534	https://www.genecards.org/cgi-bin/carddisp.pl?gene=HBG2
ITGAM	Integrin Subunit Alpha M	Protein Coding	55	GC16P042850	23.1932	https://www.genecards.org/cgi-bin/carddisp.pl?gene=ITGAM
CYP1A1	Cytochrome P450 Family 1 Subfamily A Member 1	Protein Coding	55	GC15M074719	23.1745	https://www.genecards.org/cgi-bin/carddisp.pl?gene=CYP1A1
NFKB1	Nuclear Factor Kappa B Subunit 1	Protein Coding	60	GC04P102501	23.1216	https://www.genecards.org/cgi-bin/carddisp.pl?gene=NFKB1
SCN5A	Sodium Voltage-Gated Channel Alpha Subunit 5	Protein Coding	57	GC03M038549	23.0398	https://www.genecards.org/cgi-bin/carddisp.pl?gene=SCN5A
KNG1	Kininogen 1	Protein Coding	55	GC03P186717	23.0088	https://www.genecards.org/cgi-bin/carddisp.pl?gene=KNG1
GSTT1	Glutathione S-Transferase Theta 1	Protein Coding	38	GC22Mi00270	22.944	https://www.genecards.org/cgi-bin/carddisp.pl?gene=GSTT1
CASP9	Caspase 9	Protein Coding	53	GC01M015491	22.911	https://www.genecards.org/cgi-bin/carddisp.pl?gene=CASP9
CREB1	CAMP Responsive Element Binding Protein 1	Protein Coding	56	GC02P207529	22.7693	https://www.genecards.org/cgi-bin/carddisp.pl?gene=CREB1
MECOM	MDS1 And EVI1 Complex Locus	Protein Coding	54	GC03M169083	22.6725	https://www.genecards.org/cgi-bin/carddisp.pl?gene=MECOM
CYP2D6	Cytochrome P450 Family 2 Subfamily D Member 6	Protein Coding	53	GC22M042126	22.5833	https://www.genecards.org/cgi-bin/carddisp.pl?gene=CYP2D6
CXCL10	C-X-C Motif Chemokine Ligand 10	Protein Coding	51	GC04M076021	22.5779	https://www.genecards.org/cgi-bin/carddisp.pl?gene=CXCL10
ANXA5	Annexin A5	Protein Coding	52	GC04M121667	22.5511	https://www.genecards.org/cgi-bin/carddisp.pl?gene=ANXA5
CCR6	C-C Motif Chemokine Receptor 6	Protein Coding	51	GC06P167111	22.4897	https://www.genecards.org/cgi-bin/carddisp.pl?gene=CCR6
VCAM1	Vascular Cell Adhesion Molecule 1	Protein Coding	52	GC01P100719	22.4687	https://www.genecards.org/cgi-bin/carddisp.pl?gene=VCAM1
PRKN	Parkin RBR E3 Ubiquitin Protein Ligase	Protein Coding	53	GC06M161348	22.3665	https://www.genecards.org/cgi-bin/carddisp.pl?gene=PRKN
ADIPOQ	Adiponectin, C1Q And Collagen Domain Containing	Protein Coding	52	GC03P186842	22.3571	https://www.genecards.org/cgi-bin/carddisp.pl?gene=ADIPOQ
PON1	Paraoxonase 1	Protein Coding	55	GC07M095297	22.1969	https://www.genecards.org/cgi-bin/carddisp.pl?gene=PON1
ITGB2	Integrin Subunit Beta 2	Protein Coding	57	GC21M044885	22.1819	https://www.genecards.org/cgi-bin/carddisp.pl?gene=ITGB2
HMGB1	High Mobility Group Box 1	Protein Coding	54	GC13M030456	22.148	https://www.genecards.org/cgi-bin/carddisp.pl?gene=HMGB1
MMP2	Matrix Metallopeptidase 2	Protein Coding	60	GC16P055390	22.1005	https://www.genecards.org/cgi-bin/carddisp.pl?gene=MMP2
MIR146A	MicroRNA 146a	RNA Gene	25	GC05P160485	22.0864	https://www.genecards.org/cgi-bin/carddisp.pl?gene=MIR146A
MAPK8	Mitogen-Activated Protein Kinase 8	Protein Coding	57	GC10P048306	22.0487	https://www.genecards.org/cgi-bin/carddisp.pl?gene=MAPK8
MAPK3	Mitogen-Activated Protein Kinase 3	Protein Coding	56	GC16M038440	21.9835	https://www.genecards.org/cgi-bin/carddisp.pl?gene=MAPK3
FOXP3	Forkhead Box P3	Protein Coding	53	GC0XM049250	21.9814	https://www.genecards.org/cgi-bin/carddisp.pl?gene=FOXP3
CACNA1B	Calcium Voltage-Gated Channel Subunit Alpha1 B	Protein Coding	56	GC09P137877	21.9699	https://www.genecards.org/cgi-bin/carddisp.pl?gene=CACNA1B
GHRL	Ghrelin And Obestatin Prepropeptide	Protein Coding	49	GC03M010285	21.9672	https://www.genecards.org/cgi-bin/carddisp.pl?gene=GHRL
SELE	Selectin E	Protein Coding	50	GC01M169722	21.8885	https://www.genecards.org/cgi-bin/carddisp.pl?gene=SELE
CRH	Corticotropin Releasing Hormone	Protein Coding	50	GC08M066176	21.8799	https://www.genecards.org/cgi-bin/carddisp.pl?gene=CRH
CCK	Cholecystokinin	Protein Coding	48	GC03M042274	21.6048	https://www.genecards.org/cgi-bin/carddisp.pl?gene=CCK
TNFRSF1A	TNF Receptor Superfamily Member 1A	Protein Coding	57	GC12M006328	21.5833	https://www.genecards.org/cgi-bin/carddisp.pl?gene=TNFRSF1A
CSF1R	Colony Stimulating Factor 1 Receptor	Protein Coding	59	GC05M150053	21.5229	https://www.genecards.org/cgi-bin/carddisp.pl?gene=CSF1R
CAV1	Caveolin 1	Protein Coding	55	GC07P116524	21.4845	https://www.genecards.org/cgi-bin/carddisp.pl?gene=CAV1
GSR	Glutathione-Disulfide Reductase	Protein Coding	56	GC08M030678	21.3533	https://www.genecards.org/cgi-bin/carddisp.pl?gene=GSR
GZMB	Granzyme B	Protein Coding	54	GC14M024630	21.1329	https://www.genecards.org/cgi-bin/carddisp.pl?gene=GZMB
CD34	CD34 Molecule	Protein Coding	52	GC01M207880	21.0573	https://www.genecards.org/cgi-bin/carddisp.pl?gene=CD34
CDKN1B	Cyclin Dependent Kinase Inhibitor 1B	Protein Coding	54	GC12P023759	21.0366	https://www.genecards.org/cgi-bin/carddisp.pl?gene=CDKN1B
EZH2	Enhancer Of Zeste 2 Polycomb Repressive Complex 2 Subunit	Protein Coding	60	GC07M148807	21.0038	https://www.genecards.org/cgi-bin/carddisp.pl?gene=EZH2
DDC	Dopa Decarboxylase	Protein Coding	57	GC07M050458	20.982	https://www.genecards.org/cgi-bin/carddisp.pl?gene=DDC
OXT	Oxytocin/Neurophysin I Prepropeptide	Protein Coding	44	GC20P004488	20.9673	https://www.genecards.org/cgi-bin/carddisp.pl?gene=OXT
RET	Ret Proto-Oncogene	Protein Coding	61	GC10P043237	20.9391	https://www.genecards.org/cgi-bin/carddisp.pl?gene=RET
EIF2AK3	Eukaryotic Translation Initiation Factor 2 Alpha Kinase 3	Protein Coding	55	GC02M088556	20.8461	https://www.genecards.org/cgi-bin/carddisp.pl?gene=EIF2AK3
ABCC1	ATP Binding Cassette Subfamily C Member 1	Protein Coding	56	GC16P015949	20.8132	https://www.genecards.org/cgi-bin/carddisp.pl?gene=ABCC1
NFKBIA	NFKB Inhibitor Alpha	Protein Coding	57	GC14M035401	20.7223	https://www.genecards.org/cgi-bin/carddisp.pl?gene=NFKBIA
CP	Ceruloplasmin	Protein Coding	55	GC03M149162	20.7146	https://www.genecards.org/cgi-bin/carddisp.pl?gene=CP
KDR	Kinase Insert Domain Receptor	Protein Coding	60	GC04M055078	20.6506	https://www.genecards.org/cgi-bin/carddisp.pl?gene=KDR
GDNF	Glial Cell Derived Neurotrophic Factor	Protein Coding	56	GC05M037812	20.6237	https://www.genecards.org/cgi-bin/carddisp.pl?gene=GDNF
AGTR1	Angiotensin II Receptor Type 1	Protein Coding	58	GC03P148697	20.6122	https://www.genecards.org/cgi-bin/carddisp.pl?gene=AGTR1
OPRM1	Opioid Receptor Mu 1	Protein Coding	55	GC06P154123	20.5911	https://www.genecards.org/cgi-bin/carddisp.pl?gene=OPRM1
HTR1A	5-Hydroxytryptamine Receptor 1A	Protein Coding	53	GC05M063960	20.5585	https://www.genecards.org/cgi-bin/carddisp.pl?gene=HTR1A
RB1	RB Transcriptional Corepressor 1	Protein Coding	55	GC13P048303	20.4973	https://www.genecards.org/cgi-bin/carddisp.pl?gene=RB1
UGT1A1	UDP Glucuronosyltransferase Family 1 Member A1	Protein Coding	57	GC02P233760	20.482	https://www.genecards.org/cgi-bin/carddisp.pl?gene=UGT1A1
NGF	Nerve Growth Factor	Protein Coding	58	GC01M115285	20.4471	https://www.genecards.org/cgi-bin/carddisp.pl?gene=NGF
TIMP1	TIMP Metallopeptidase Inhibitor 1	Protein Coding	52	GC0XP047711	20.3957	https://www.genecards.org/cgi-bin/carddisp.pl?gene=TIMP1
PIK3CG	Phosphatidylinositol-4,5-Bisphosphate 3-Kinase Catalytic Subunit Gamma	Protein Coding	55	GC07P106865	20.2265	https://www.genecards.org/cgi-bin/carddisp.pl?gene=PIK3CG
SIRT1	Sirtuin 1	Protein Coding	56	GC10P067884	20.2228	https://www.genecards.org/cgi-bin/carddisp.pl?gene=SIRT1
MSH2	MutS Homolog 2	Protein Coding	56	GC02P047403	20.1837	https://www.genecards.org/cgi-bin/carddisp.pl?gene=MSH2
TFRC	Transferrin Receptor	Protein Coding	58	GC03M196056	20.1812	https://www.genecards.org/cgi-bin/carddisp.pl?gene=TFRC
SMAD4	SMAD Family Member 4	Protein Coding	59	GC18P051028	19.9996	https://www.genecards.org/cgi-bin/carddisp.pl?gene=SMAD4
MAOA	Monoamine Oxidase A	Protein Coding	55	GC0XP043654	19.9767	https://www.genecards.org/cgi-bin/carddisp.pl?gene=MAOA
DNMT1	DNA Methyltransferase 1	Protein Coding	59	GC19M010133	19.9115	https://www.genecards.org/cgi-bin/carddisp.pl?gene=DNMT1
MBL2	Mannose Binding Lectin 2	Protein Coding	53	GC10M052760	19.8238	https://www.genecards.org/cgi-bin/carddisp.pl?gene=MBL2
PPARGC1A	PPARG Coactivator 1 Alpha	Protein Coding	53	GC04M023755	19.8176	https://www.genecards.org/cgi-bin/carddisp.pl?gene=PPARGC1A
CDK2	Cyclin Dependent Kinase 2	Protein Coding	58	GC12P055966	19.8058	https://www.genecards.org/cgi-bin/carddisp.pl?gene=CDK2
COX5A	Cytochrome C Oxidase Subunit 5A	Protein Coding	50	GC15M074919	19.732	https://www.genecards.org/cgi-bin/carddisp.pl?gene=COX5A
HSPD1	Heat Shock Protein Family D (Hsp60) Member 1	Protein Coding	55	GC02M197486	19.7176	https://www.genecards.org/cgi-bin/carddisp.pl?gene=HSPD1
KCNH2	Potassium Voltage-Gated Channel Subfamily H Member 2	Protein Coding	57	GC07M150944	19.6213	https://www.genecards.org/cgi-bin/carddisp.pl?gene=KCNH2
ABCG2	ATP Binding Cassette Subfamily G Member 2 (Junior Blood Group)	Protein Coding	56	GC04M088090	19.6075	https://www.genecards.org/cgi-bin/carddisp.pl?gene=ABCG2
HSP90AA1	Heat Shock Protein 90 Alpha Family Class A Member 1	Protein Coding	57	GC14M102080	19.6004	https://www.genecards.org/cgi-bin/carddisp.pl?gene=HSP90AA1
CYP1A2	Cytochrome P450 Family 1 Subfamily A Member 2	Protein Coding	52	GC15P074748	19.587	https://www.genecards.org/cgi-bin/carddisp.pl?gene=CYP1A2
XDH	Xanthine Dehydrogenase	Protein Coding	54	GC02M031334	19.5542	https://www.genecards.org/cgi-bin/carddisp.pl?gene=XDH
MET	MET Proto-Oncogene, Receptor Tyrosine Kinase	Protein Coding	61	GC07P116672	19.5362	https://www.genecards.org/cgi-bin/carddisp.pl?gene=MET
CYP19A1	Cytochrome P450 Family 19 Subfamily A Member 1	Protein Coding	55	GC15M051208	19.5332	https://www.genecards.org/cgi-bin/carddisp.pl?gene=CYP19A1
GGT1	Gamma-Glutamyltransferase 1	Protein Coding	56	GC22P024583	19.424	https://www.genecards.org/cgi-bin/carddisp.pl?gene=GGT1
SDHB	Succinate Dehydrogenase Complex Iron Sulfur Subunit B	Protein Coding	54	GC01M018297	19.2739	https://www.genecards.org/cgi-bin/carddisp.pl?gene=SDHB
SRC	SRC Proto-Oncogene, Non-Receptor Tyrosine Kinase	Protein Coding	58	GC20P037344	19.2396	https://www.genecards.org/cgi-bin/carddisp.pl?gene=SRC
SPP1	Secreted Phosphoprotein 1	Protein Coding	53	GC04P087975	19.0652	https://www.genecards.org/cgi-bin/carddisp.pl?gene=SPP1
NAGLU	N-Acetyl-Alpha-Glucosaminidase	Protein Coding	49	GC17P061991	18.9516	https://www.genecards.org/cgi-bin/carddisp.pl?gene=NAGLU
GAPDH	Glyceraldehyde-3-Phosphate Dehydrogenase	Protein Coding	57	GC12P023539	18.8545	https://www.genecards.org/cgi-bin/carddisp.pl?gene=GAPDH
LTF	Lactotransferrin	Protein Coding	52	GC03M046435	18.7874	https://www.genecards.org/cgi-bin/carddisp.pl?gene=LTF
EPRS1	Glutamyl-Prolyl-TRNA Synthetase 1	Protein Coding	50	GC01M219969	18.7047	https://www.genecards.org/cgi-bin/carddisp.pl?gene=EPRS1
SELL	Selectin L	Protein Coding	50	GC01M169690	18.6238	https://www.genecards.org/cgi-bin/carddisp.pl?gene=SELL
STX1A	Syntaxin 1A	Protein Coding	55	GC07M073700	18.5418	https://www.genecards.org/cgi-bin/carddisp.pl?gene=STX1A
NTRK1	Neurotrophic Receptor Tyrosine Kinase 1	Protein Coding	57	GC01P156815	18.5043	https://www.genecards.org/cgi-bin/carddisp.pl?gene=NTRK1
CXCR1	C-X-C Motif Chemokine Receptor 1	Protein Coding	50	GC02M218162	18.4675	https://www.genecards.org/cgi-bin/carddisp.pl?gene=CXCR1
ARG1	Arginase 1	Protein Coding	56	GC06P131473	18.4527	https://www.genecards.org/cgi-bin/carddisp.pl?gene=ARG1
TRPV1	Transient Receptor Potential Cation Channel Subfamily V Member 1	Protein Coding	55	GC17M003565	18.4471	https://www.genecards.org/cgi-bin/carddisp.pl?gene=TRPV1
HDAC1	Histone Deacetylase 1	Protein Coding	57	GC01P032292	18.3909	https://www.genecards.org/cgi-bin/carddisp.pl?gene=HDAC1
CASP1	Caspase 1	Protein Coding	56	GC11M105025	18.2268	https://www.genecards.org/cgi-bin/carddisp.pl?gene=CASP1
PROM1	Prominin 1	Protein Coding	53	GC04M015965	18.2026	https://www.genecards.org/cgi-bin/carddisp.pl?gene=PROM1
MMP1	Matrix Metallopeptidase 1	Protein Coding	57	GC11M102810	18.1352	https://www.genecards.org/cgi-bin/carddisp.pl?gene=MMP1
FN1	Fibronectin 1	Protein Coding	57	GC02M215360	18.0905	https://www.genecards.org/cgi-bin/carddisp.pl?gene=FN1
ZEB2	Zinc Finger E-Box Binding Homeobox 2	Protein Coding	54	GC02M144384	17.9147	https://www.genecards.org/cgi-bin/carddisp.pl?gene=ZEB2
CDK4	Cyclin Dependent Kinase 4	Protein Coding	61	GC12M057787	17.8524	https://www.genecards.org/cgi-bin/carddisp.pl?gene=CDK4
PTH	Parathyroid Hormone	Protein Coding	52	GC11M013492	17.8254	https://www.genecards.org/cgi-bin/carddisp.pl?gene=PTH
LEPR	Leptin Receptor	Protein Coding	57	GC01P065421	17.8195	https://www.genecards.org/cgi-bin/carddisp.pl?gene=LEPR
ADAR	Adenosine Deaminase RNA Specific	Protein Coding	52	GC01M154599	17.6877	https://www.genecards.org/cgi-bin/carddisp.pl?gene=ADAR
TXN	Thioredoxin	Protein Coding	52	GC09M110243	17.6745	https://www.genecards.org/cgi-bin/carddisp.pl?gene=TXN
SLC1A3	Solute Carrier Family 1 Member 3	Protein Coding	56	GC05P036654	17.6231	https://www.genecards.org/cgi-bin/carddisp.pl?gene=SLC1A3
AKR1A1	Aldo-Keto Reductase Family 1 Member A1	Protein Coding	51	GC01P045550	17.6166	https://www.genecards.org/cgi-bin/carddisp.pl?gene=AKR1A1
DNMT3B	DNA Methyltransferase 3 Beta	Protein Coding	57	GC20P032762	17.6142	https://www.genecards.org/cgi-bin/carddisp.pl?gene=DNMT3B
CDH2	Cadherin 2	Protein Coding	59	GC18M028088	17.4553	https://www.genecards.org/cgi-bin/carddisp.pl?gene=CDH2
ABAT	4-Aminobutyrate Aminotransferase	Protein Coding	52	GC16P008674	17.4243	https://www.genecards.org/cgi-bin/carddisp.pl?gene=ABAT
BMP6	Bone Morphogenetic Protein 6	Protein Coding	50	GC06P007726	17.3603	https://www.genecards.org/cgi-bin/carddisp.pl?gene=BMP6
PLAUR	Plasminogen Activator, Urokinase Receptor	Protein Coding	52	GC19M043646	17.2278	https://www.genecards.org/cgi-bin/carddisp.pl?gene=PLAUR
PF4	Platelet Factor 4	Protein Coding	47	GC04M073980	17.1963	https://www.genecards.org/cgi-bin/carddisp.pl?gene=PF4
ALPL	Alkaline Phosphatase, Biomineralization Associated	Protein Coding	58	GC01P021508	17.1805	https://www.genecards.org/cgi-bin/carddisp.pl?gene=ALPL
GNAS	GNAS Complex Locus	Protein Coding	56	GC20P058839	17.1707	https://www.genecards.org/cgi-bin/carddisp.pl?gene=GNAS
PSEN1	Presenilin 1	Protein Coding	60	GC14P073136	17.0942	https://www.genecards.org/cgi-bin/carddisp.pl?gene=PSEN1
SGCB	Sarcoglycan Beta	Protein Coding	47	GC04M052019	17.017	https://www.genecards.org/cgi-bin/carddisp.pl?gene=SGCB
HSPA4	Heat Shock Protein Family A (Hsp70) Member 4	Protein Coding	49	GC05P133054	17.0043	https://www.genecards.org/cgi-bin/carddisp.pl?gene=HSPA4
HTR2A	5-Hydroxytryptamine Receptor 2A	Protein Coding	55	GC13M046831	16.9927	https://www.genecards.org/cgi-bin/carddisp.pl?gene=HTR2A
CD274	CD274 Molecule	Protein Coding	52	GC09P005450	16.8692	https://www.genecards.org/cgi-bin/carddisp.pl?gene=CD274
CTSB	Cathepsin B	Protein Coding	59	GC08M011842	16.7806	https://www.genecards.org/cgi-bin/carddisp.pl?gene=CTSB
TNFSF10	TNF Superfamily Member 10	Protein Coding	51	GC03M172505	16.7588	https://www.genecards.org/cgi-bin/carddisp.pl?gene=TNFSF10
CHKA	Choline Kinase Alpha	Protein Coding	49	GC11M068052	16.7551	https://www.genecards.org/cgi-bin/carddisp.pl?gene=CHKA
SCN11A	Sodium Voltage-Gated Channel Alpha Subunit 11	Protein Coding	51	GC03M038862	16.7377	https://www.genecards.org/cgi-bin/carddisp.pl?gene=SCN11A
RETN	Resistin	Protein Coding	49	GC19P007669	16.6951	https://www.genecards.org/cgi-bin/carddisp.pl?gene=RETN
PRTN3	Proteinase 3	Protein Coding	52	GC19P000840	16.6535	https://www.genecards.org/cgi-bin/carddisp.pl?gene=PRTN3
NPY	Neuropeptide Y	Protein Coding	51	GC07P024290	16.575	https://www.genecards.org/cgi-bin/carddisp.pl?gene=NPY
ITGB1	Integrin Subunit Beta 1	Protein Coding	57	GC10M033645	16.5745	https://www.genecards.org/cgi-bin/carddisp.pl?gene=ITGB1
BIRC5	Baculoviral IAP Repeat Containing 5	Protein Coding	52	GC17P078214	16.4728	https://www.genecards.org/cgi-bin/carddisp.pl?gene=BIRC5
AIFM1	Apoptosis Inducing Factor Mitochondria Associated 1	Protein Coding	56	GC0XM130129	16.4602	https://www.genecards.org/cgi-bin/carddisp.pl?gene=AIFM1
FH	Fumarate Hydratase	Protein Coding	53	GC01M241499	16.4068	https://www.genecards.org/cgi-bin/carddisp.pl?gene=FH
SLC18A2	Solute Carrier Family 18 Member A2	Protein Coding	53	GC10P117241	16.3508	https://www.genecards.org/cgi-bin/carddisp.pl?gene=SLC18A2
AGT	Angiotensinogen	Protein Coding	56	GC01M230690	16.2637	https://www.genecards.org/cgi-bin/carddisp.pl?gene=AGT
OGDH	Oxoglutarate Dehydrogenase	Protein Coding	53	GC07P044606	16.252	https://www.genecards.org/cgi-bin/carddisp.pl?gene=OGDH
DBH	Dopamine Beta-Hydroxylase	Protein Coding	59	GC09P133636	16.1301	https://www.genecards.org/cgi-bin/carddisp.pl?gene=DBH
TGFBR1	Transforming Growth Factor Beta Receptor 1	Protein Coding	61	GC09P099104	16.1077	https://www.genecards.org/cgi-bin/carddisp.pl?gene=TGFBR1
KDM4C	Lysine Demethylase 4C	Protein Coding	48	GC09P006720	16.0341	https://www.genecards.org/cgi-bin/carddisp.pl?gene=KDM4C
FECH	Ferrochelatase	Protein Coding	53	GC18M057544	16.0152	https://www.genecards.org/cgi-bin/carddisp.pl?gene=FECH
HSPB1	Heat Shock Protein Family B (Small) Member 1	Protein Coding	59	GC07P076302	16.005	https://www.genecards.org/cgi-bin/carddisp.pl?gene=HSPB1
MUC5B	Mucin 5B, Oligomeric Mucus/Gel-Forming	Protein Coding	48	GC11P002133	15.8896	https://www.genecards.org/cgi-bin/carddisp.pl?gene=MUC5B
RARB	Retinoic Acid Receptor Beta	Protein Coding	56	GC03P024689	15.8776	https://www.genecards.org/cgi-bin/carddisp.pl?gene=RARB
ALPP	Alkaline Phosphatase, Placental	Protein Coding	51	GC02P232378	15.8663	https://www.genecards.org/cgi-bin/carddisp.pl?gene=ALPP
EPHX1	Epoxide Hydrolase 1	Protein Coding	52	GC01P225810	15.8655	https://www.genecards.org/cgi-bin/carddisp.pl?gene=EPHX1
PPARA	Peroxisome Proliferator Activated Receptor Alpha	Protein Coding	51	GC22P046150	15.8038	https://www.genecards.org/cgi-bin/carddisp.pl?gene=PPARA
TGFBR2	Transforming Growth Factor Beta Receptor 2	Protein Coding	59	GC03P030623	15.7408	https://www.genecards.org/cgi-bin/carddisp.pl?gene=TGFBR2
SOCS1	Suppressor Of Cytokine Signaling 1	Protein Coding	52	GC16M012467	15.7186	https://www.genecards.org/cgi-bin/carddisp.pl?gene=SOCS1
NTS	Neurotensin	Protein Coding	48	GC12P085876	15.7105	https://www.genecards.org/cgi-bin/carddisp.pl?gene=NTS
ANGPT2	Angiopoietin 2	Protein Coding	55	GC08M006499	15.7058	https://www.genecards.org/cgi-bin/carddisp.pl?gene=ANGPT2
KRT18	Keratin 18	Protein Coding	56	GC12P052948	15.6978	https://www.genecards.org/cgi-bin/carddisp.pl?gene=KRT18
RAC1	Rac Family Small GTPase 1	Protein Coding	55	GC07P006377	15.6716	https://www.genecards.org/cgi-bin/carddisp.pl?gene=RAC1
CCNB1	Cyclin B1	Protein Coding	53	GC05P069167	15.6504	https://www.genecards.org/cgi-bin/carddisp.pl?gene=CCNB1
MAOB	Monoamine Oxidase B	Protein Coding	51	GC0XM043766	15.5622	https://www.genecards.org/cgi-bin/carddisp.pl?gene=MAOB
KCNJ5	Potassium Inwardly Rectifying Channel Subfamily J Member 5	Protein Coding	53	GC11P128891	15.5171	https://www.genecards.org/cgi-bin/carddisp.pl?gene=KCNJ5
ENO1	Enolase 1	Protein Coding	54	GC01M008861	15.474	https://www.genecards.org/cgi-bin/carddisp.pl?gene=ENO1
CNR1	Cannabinoid Receptor 1	Protein Coding	53	GC06M088139	15.4597	https://www.genecards.org/cgi-bin/carddisp.pl?gene=CNR1
LRRK2	Leucine Rich Repeat Kinase 2	Protein Coding	56	GC12P040196	15.3728	https://www.genecards.org/cgi-bin/carddisp.pl?gene=LRRK2
CD44	CD44 Molecule (Indian Blood Group)	Protein Coding	55	GC11P035139	15.3155	https://www.genecards.org/cgi-bin/carddisp.pl?gene=CD44
GRIA1	Glutamate Ionotropic Receptor AMPA Type Subunit 1	Protein Coding	56	GC05P153467	15.3151	https://www.genecards.org/cgi-bin/carddisp.pl?gene=GRIA1
EGR1	Early Growth Response 1	Protein Coding	52	GC05P138465	15.2845	https://www.genecards.org/cgi-bin/carddisp.pl?gene=EGR1
ITGA4	Integrin Subunit Alpha 4	Protein Coding	55	GC02P181456	15.2087	https://www.genecards.org/cgi-bin/carddisp.pl?gene=ITGA4
IL6R	Interleukin 6 Receptor	Protein Coding	57	GC01P154405	15.1881	https://www.genecards.org/cgi-bin/carddisp.pl?gene=IL6R
ENG	Endoglin	Protein Coding	55	GC09M127815	15.0764	https://www.genecards.org/cgi-bin/carddisp.pl?gene=ENG
CD55	CD55 Molecule (Cromer Blood Group)	Protein Coding	56	GC01P207321	15.0113	https://www.genecards.org/cgi-bin/carddisp.pl?gene=CD55
TAC1	Tachykinin Precursor 1	Protein Coding	48	GC07P097731	14.9335	https://www.genecards.org/cgi-bin/carddisp.pl?gene=TAC1
ADK	Adenosine Kinase	Protein Coding	57	GC10P074244	14.9086	https://www.genecards.org/cgi-bin/carddisp.pl?gene=ADK
CSNK2A1	Casein Kinase 2 Alpha 1	Protein Coding	57	GC20M000472	14.8644	https://www.genecards.org/cgi-bin/carddisp.pl?gene=CSNK2A1
ATG5	Autophagy Related 5	Protein Coding	51	GC06M106045	14.8301	https://www.genecards.org/cgi-bin/carddisp.pl?gene=ATG5
SLPI	Secretory Leukocyte Peptidase Inhibitor	Protein Coding	47	GC20M045252	14.7566	https://www.genecards.org/cgi-bin/carddisp.pl?gene=SLPI
MMP3	Matrix Metallopeptidase 3	Protein Coding	57	GC11M102835	14.7299	https://www.genecards.org/cgi-bin/carddisp.pl?gene=MMP3
CS	Citrate Synthase	Protein Coding	51	GC12M056271	14.7104	https://www.genecards.org/cgi-bin/carddisp.pl?gene=CS
IL11	Interleukin 11	Protein Coding	47	GC19M055364	14.6939	https://www.genecards.org/cgi-bin/carddisp.pl?gene=IL11
CCNA2	Cyclin A2	Protein Coding	52	GC04M121816	14.6786	https://www.genecards.org/cgi-bin/carddisp.pl?gene=CCNA2
LBR	Lamin B Receptor	Protein Coding	54	GC01M225401	14.6769	https://www.genecards.org/cgi-bin/carddisp.pl?gene=LBR
PLA2G7	Phospholipase A2 Group VII	Protein Coding	56	GC06M046704	14.527	https://www.genecards.org/cgi-bin/carddisp.pl?gene=PLA2G7
SCN10A	Sodium Voltage-Gated Channel Alpha Subunit 10	Protein Coding	55	GC03M038713	14.36	https://www.genecards.org/cgi-bin/carddisp.pl?gene=SCN10A
SMAD2	SMAD Family Member 2	Protein Coding	59	GC18M047809	14.3524	https://www.genecards.org/cgi-bin/carddisp.pl?gene=SMAD2
GC	GC Vitamin D Binding Protein	Protein Coding	51	GC04M071741	14.2902	https://www.genecards.org/cgi-bin/carddisp.pl?gene=GC
TCF7L2	Transcription Factor 7 Like 2	Protein Coding	53	GC10P112950	14.2166	https://www.genecards.org/cgi-bin/carddisp.pl?gene=TCF7L2
HSPA5	Heat Shock Protein Family A (Hsp70) Member 5	Protein Coding	55	GC09M125234	14.1624	https://www.genecards.org/cgi-bin/carddisp.pl?gene=HSPA5
GRB2	Growth Factor Receptor Bound Protein 2	Protein Coding	52	GC17M075318	14.0946	https://www.genecards.org/cgi-bin/carddisp.pl?gene=GRB2
TGFA	Transforming Growth Factor Alpha	Protein Coding	53	GC02M070447	14.0468	https://www.genecards.org/cgi-bin/carddisp.pl?gene=TGFA
ABCB11	ATP Binding Cassette Subfamily B Member 11	Protein Coding	53	GC02M168922	13.9426	https://www.genecards.org/cgi-bin/carddisp.pl?gene=ABCB11
ADH5	Alcohol Dehydrogenase 5 (Class III), Chi Polypeptide	Protein Coding	53	GC04M099070	13.867	https://www.genecards.org/cgi-bin/carddisp.pl?gene=ADH5
CASR	Calcium Sensing Receptor	Protein Coding	57	GC03P122183	13.8399	https://www.genecards.org/cgi-bin/carddisp.pl?gene=CASR
FAAH	Fatty Acid Amide Hydrolase	Protein Coding	54	GC01P046394	13.8085	https://www.genecards.org/cgi-bin/carddisp.pl?gene=FAAH
AURKA	Aurora Kinase A	Protein Coding	57	GC20M056370	13.7842	https://www.genecards.org/cgi-bin/carddisp.pl?gene=AURKA
HNF4A	Hepatocyte Nuclear Factor 4 Alpha	Protein Coding	56	GC20P044355	13.7764	https://www.genecards.org/cgi-bin/carddisp.pl?gene=HNF4A
S100A8	S100 Calcium Binding Protein A8	Protein Coding	48	GC01M153391	13.7409	https://www.genecards.org/cgi-bin/carddisp.pl?gene=S100A8
ADCY10	Adenylate Cyclase 10	Protein Coding	50	GC01M167809	13.7239	https://www.genecards.org/cgi-bin/carddisp.pl?gene=ADCY10
PVALB	Parvalbumin	Protein Coding	47	GC22M036800	13.6293	https://www.genecards.org/cgi-bin/carddisp.pl?gene=PVALB
GSK3B	Glycogen Synthase Kinase 3 Beta	Protein Coding	57	GC03M119821	13.5881	https://www.genecards.org/cgi-bin/carddisp.pl?gene=GSK3B
DRD3	Dopamine Receptor D3	Protein Coding	51	GC03M114128	13.493	https://www.genecards.org/cgi-bin/carddisp.pl?gene=DRD3
ABCB7	ATP Binding Cassette Subfamily B Member 7	Protein Coding	50	GC0XM075053	13.3999	https://www.genecards.org/cgi-bin/carddisp.pl?gene=ABCB7
CTH	Cystathionine Gamma-Lyase	Protein Coding	56	GC01P070411	13.3708	https://www.genecards.org/cgi-bin/carddisp.pl?gene=CTH
PRKCQ	Protein Kinase C Theta	Protein Coding	55	GC10M006591	13.3646	https://www.genecards.org/cgi-bin/carddisp.pl?gene=PRKCQ
GPX1	Glutathione Peroxidase 1	Protein Coding	52	GC03M051566	13.3065	https://www.genecards.org/cgi-bin/carddisp.pl?gene=GPX1
ABCC2	ATP Binding Cassette Subfamily C Member 2	Protein Coding	55	GC10P099782	13.2447	https://www.genecards.org/cgi-bin/carddisp.pl?gene=ABCC2
S100A9	S100 Calcium Binding Protein A9	Protein Coding	50	GC01P153357	13.2173	https://www.genecards.org/cgi-bin/carddisp.pl?gene=S100A9
SMAD3	SMAD Family Member 3	Protein Coding	59	GC15P067063	13.2143	https://www.genecards.org/cgi-bin/carddisp.pl?gene=SMAD3
HSPA1A	Heat Shock Protein Family A (Hsp70) Member 1A	Protein Coding	53	GC06P092171	13.054	https://www.genecards.org/cgi-bin/carddisp.pl?gene=HSPA1A
TIMP2	TIMP Metallopeptidase Inhibitor 2	Protein Coding	48	GC17M078852	12.9387	https://www.genecards.org/cgi-bin/carddisp.pl?gene=TIMP2
CYP2B6	Cytochrome P450 Family 2 Subfamily B Member 6	Protein Coding	52	GC19P040991	12.8569	https://www.genecards.org/cgi-bin/carddisp.pl?gene=CYP2B6
IDO1	Indoleamine 2,3-Dioxygenase 1	Protein Coding	53	GC08P039891	12.7717	https://www.genecards.org/cgi-bin/carddisp.pl?gene=IDO1
WNT5A	Wnt Family Member 5A	Protein Coding	56	GC03M055465	12.6914	https://www.genecards.org/cgi-bin/carddisp.pl?gene=WNT5A
RHOA	Ras Homolog Family Member A	Protein Coding	57	GC03M049359	12.6841	https://www.genecards.org/cgi-bin/carddisp.pl?gene=RHOA
UCHL1	Ubiquitin C-Terminal Hydrolase L1	Protein Coding	59	GC04P041256	12.6439	https://www.genecards.org/cgi-bin/carddisp.pl?gene=UCHL1
ANXA2	Annexin A2	Protein Coding	55	GC15M060347	12.6352	https://www.genecards.org/cgi-bin/carddisp.pl?gene=ANXA2
AGER	Advanced Glycosylation End-Product Specific Receptor	Protein Coding	53	GC06M032180	12.6321	https://www.genecards.org/cgi-bin/carddisp.pl?gene=AGER
CCND3	Cyclin D3	Protein Coding	53	GC06M041934	12.6314	https://www.genecards.org/cgi-bin/carddisp.pl?gene=CCND3
RPS6KB1	Ribosomal Protein S6 Kinase B1	Protein Coding	55	GC17P059893	12.5457	https://www.genecards.org/cgi-bin/carddisp.pl?gene=RPS6KB1
ANGPT1	Angiopoietin 1	Protein Coding	53	GC08M107246	12.4836	https://www.genecards.org/cgi-bin/carddisp.pl?gene=ANGPT1
CDK5	Cyclin Dependent Kinase 5	Protein Coding	60	GC07M151053	12.469	https://www.genecards.org/cgi-bin/carddisp.pl?gene=CDK5
RXRA	Retinoid X Receptor Alpha	Protein Coding	56	GC09P134317	12.3581	https://www.genecards.org/cgi-bin/carddisp.pl?gene=RXRA
PRKDC	Protein Kinase, DNA-Activated, Catalytic Subunit	Protein Coding	57	GC08M047773	12.3379	https://www.genecards.org/cgi-bin/carddisp.pl?gene=PRKDC
SOS1	SOS Ras/Rac Guanine Nucleotide Exchange Factor 1	Protein Coding	56	GC02M039054	12.313	https://www.genecards.org/cgi-bin/carddisp.pl?gene=SOS1
AXIN1	Axin 1	Protein Coding	53	GC16M000287	12.2655	https://www.genecards.org/cgi-bin/carddisp.pl?gene=AXIN1
CDH17	Cadherin 17	Protein Coding	49	GC08M094127	12.18	https://www.genecards.org/cgi-bin/carddisp.pl?gene=CDH17
EDNRA	Endothelin Receptor Type A	Protein Coding	56	GC04P147480	12.1609	https://www.genecards.org/cgi-bin/carddisp.pl?gene=EDNRA
PTK2B	Protein Tyrosine Kinase 2 Beta	Protein Coding	55	GC08P027311	12.1193	https://www.genecards.org/cgi-bin/carddisp.pl?gene=PTK2B
PPIG	Peptidylprolyl Isomerase G	Protein Coding	48	GC02P169584	12.0954	https://www.genecards.org/cgi-bin/carddisp.pl?gene=PPIG
FHIT	Fragile Histidine Triad Diadenosine Triphosphatase	Protein Coding	51	GC03M059747	11.9969	https://www.genecards.org/cgi-bin/carddisp.pl?gene=FHIT
RELA	RELA Proto-Oncogene, NF-KB Subunit	Protein Coding	59	GC11M065653	11.9333	https://www.genecards.org/cgi-bin/carddisp.pl?gene=RELA
PPBP	Pro-Platelet Basic Protein	Protein Coding	49	GC04M073986	11.9164	https://www.genecards.org/cgi-bin/carddisp.pl?gene=PPBP
NR1I2	Nuclear Receptor Subfamily 1 Group I Member 2	Protein Coding	51	GC03P119780	11.8531	https://www.genecards.org/cgi-bin/carddisp.pl?gene=NR1I2
KLF4	KLF Transcription Factor 4	Protein Coding	52	GC09M107484	11.8399	https://www.genecards.org/cgi-bin/carddisp.pl?gene=KLF4
NME1	NME/NM23 Nucleoside Diphosphate Kinase 1	Protein Coding	51	GC17P062974	11.827	https://www.genecards.org/cgi-bin/carddisp.pl?gene=NME1
ALK	ALK Receptor Tyrosine Kinase	Protein Coding	59	GC02M029190	11.689	https://www.genecards.org/cgi-bin/carddisp.pl?gene=ALK
VCP	Valosin Containing Protein	Protein Coding	57	GC09M035056	11.6755	https://www.genecards.org/cgi-bin/carddisp.pl?gene=VCP
MAP2	Microtubule Associated Protein 2	Protein Coding	51	GC02P209424	11.6738	https://www.genecards.org/cgi-bin/carddisp.pl?gene=MAP2
CFLAR	CASP8 And FADD Like Apoptosis Regulator	Protein Coding	51	GC02P201122	11.6699	https://www.genecards.org/cgi-bin/carddisp.pl?gene=CFLAR
FOXP2	Forkhead Box P2	Protein Coding	50	GC07P114086	11.5671	https://www.genecards.org/cgi-bin/carddisp.pl?gene=FOXP2
CXCR2	C-X-C Motif Chemokine Receptor 2	Protein Coding	57	GC02P218125	11.5556	https://www.genecards.org/cgi-bin/carddisp.pl?gene=CXCR2
DES	Desmin	Protein Coding	55	GC02P219418	11.5469	https://www.genecards.org/cgi-bin/carddisp.pl?gene=DES
PRKCD	Protein Kinase C Delta	Protein Coding	59	GC03P053156	11.5128	https://www.genecards.org/cgi-bin/carddisp.pl?gene=PRKCD
PGF	Placental Growth Factor	Protein Coding	50	GC14M074941	11.501	https://www.genecards.org/cgi-bin/carddisp.pl?gene=PGF
GAL	Galanin And GMAP Prepropeptide	Protein Coding	51	GC11P071097	11.4986	https://www.genecards.org/cgi-bin/carddisp.pl?gene=GAL
TACR1	Tachykinin Receptor 1	Protein Coding	51	GC02M075203	11.4907	https://www.genecards.org/cgi-bin/carddisp.pl?gene=TACR1
MGMT	O-6-Methylguanine-DNA Methyltransferase	Protein Coding	56	GC10P129467	11.4889	https://www.genecards.org/cgi-bin/carddisp.pl?gene=MGMT
ALG8	ALG8 Alpha-1,3-Glucosyltransferase	Protein Coding	50	GC11M100118	11.4884	https://www.genecards.org/cgi-bin/carddisp.pl?gene=ALG8
CCN2	Cellular Communication Network Factor 2	Protein Coding	53	GC06M131948	11.4875	https://www.genecards.org/cgi-bin/carddisp.pl?gene=CCN2
BIRC3	Baculoviral IAP Repeat Containing 3	Protein Coding	53	GC11P102317	11.4828	https://www.genecards.org/cgi-bin/carddisp.pl?gene=BIRC3
PRKCA	Protein Kinase C Alpha	Protein Coding	57	GC17P066302	11.4141	https://www.genecards.org/cgi-bin/carddisp.pl?gene=PRKCA
POU5F1	POU Class 5 Homeobox 1	Protein Coding	51	GC06M071676	11.3363	https://www.genecards.org/cgi-bin/carddisp.pl?gene=POU5F1
SQSTM1	Sequestosome 1	Protein Coding	55	GC05P179806	11.2329	https://www.genecards.org/cgi-bin/carddisp.pl?gene=SQSTM1
SCGB1A1	Secretoglobin Family 1A Member 1	Protein Coding	47	GC11P062405	11.2195	https://www.genecards.org/cgi-bin/carddisp.pl?gene=SCGB1A1
E2F1	E2F Transcription Factor 1	Protein Coding	50	GC20M033675	11.184	https://www.genecards.org/cgi-bin/carddisp.pl?gene=E2F1
SERPINF1	Serpin Family F Member 1	Protein Coding	53	GC17P001766	11.1578	https://www.genecards.org/cgi-bin/carddisp.pl?gene=SERPINF1
GNAI1	G Protein Subunit Alpha I1	Protein Coding	53	GC07P079769	11.1524	https://www.genecards.org/cgi-bin/carddisp.pl?gene=GNAI1
TFAM	Transcription Factor A, Mitochondrial	Protein Coding	50	GC10P058385	11.1039	https://www.genecards.org/cgi-bin/carddisp.pl?gene=TFAM
AIF1	Allograft Inflammatory Factor 1	Protein Coding	45	GC06P092153	10.9614	https://www.genecards.org/cgi-bin/carddisp.pl?gene=AIF1
XPO1	Exportin 1	Protein Coding	55	GC02M061445	10.9608	https://www.genecards.org/cgi-bin/carddisp.pl?gene=XPO1
ALDH1A1	Aldehyde Dehydrogenase 1 Family Member A1	Protein Coding	54	GC09M072900	10.8608	https://www.genecards.org/cgi-bin/carddisp.pl?gene=ALDH1A1
ABCC3	ATP Binding Cassette Subfamily C Member 3	Protein Coding	53	GC17P050634	10.8327	https://www.genecards.org/cgi-bin/carddisp.pl?gene=ABCC3
SLC2A4	Solute Carrier Family 2 Member 4	Protein Coding	52	GC17P011713	10.8118	https://www.genecards.org/cgi-bin/carddisp.pl?gene=SLC2A4
MTUS1	Microtubule Associated Scaffold Protein 1	Protein Coding	42	GC08M017643	10.7452	https://www.genecards.org/cgi-bin/carddisp.pl?gene=MTUS1
GLB1	Galactosidase Beta 1	Protein Coding	55	GC03M032963	10.734	https://www.genecards.org/cgi-bin/carddisp.pl?gene=GLB1
ALDH9A1	Aldehyde Dehydrogenase 9 Family Member A1	Protein Coding	49	GC01M165681	10.6886	https://www.genecards.org/cgi-bin/carddisp.pl?gene=ALDH9A1
ETS1	ETS Proto-Oncogene 1, Transcription Factor	Protein Coding	53	GC11M128458	10.5736	https://www.genecards.org/cgi-bin/carddisp.pl?gene=ETS1
MKI67	Marker Of Proliferation Ki-67	Protein Coding	51	GC10M128096	10.5397	https://www.genecards.org/cgi-bin/carddisp.pl?gene=MKI67
NRXN3	Neurexin 3	Protein Coding	50	GC14P078170	10.4849	https://www.genecards.org/cgi-bin/carddisp.pl?gene=NRXN3
ATP2A2	ATPase Sarcoplasmic/Endoplasmic Reticulum Ca2+ Transporting 2	Protein Coding	58	GC12P110280	10.4582	https://www.genecards.org/cgi-bin/carddisp.pl?gene=ATP2A2
CPQ	Carboxypeptidase Q	Protein Coding	44	GC08P096645	10.4227	https://www.genecards.org/cgi-bin/carddisp.pl?gene=CPQ
CRHR1	Corticotropin Releasing Hormone Receptor 1	Protein Coding	51	GC17P045784	10.4092	https://www.genecards.org/cgi-bin/carddisp.pl?gene=CRHR1
IKBKB	Inhibitor Of Nuclear Factor Kappa B Kinase Subunit Beta	Protein Coding	61	GC08P042271	10.3459	https://www.genecards.org/cgi-bin/carddisp.pl?gene=IKBKB
CTSL	Cathepsin L	Protein Coding	53	GC09P087725	10.3421	https://www.genecards.org/cgi-bin/carddisp.pl?gene=CTSL
ITGA5	Integrin Subunit Alpha 5	Protein Coding	56	GC12M055005	10.2725	https://www.genecards.org/cgi-bin/carddisp.pl?gene=ITGA5
SAG	S-Antigen Visual Arrestin	Protein Coding	51	GC02P233400	10.253	https://www.genecards.org/cgi-bin/carddisp.pl?gene=SAG
SOCS3	Suppressor Of Cytokine Signaling 3	Protein Coding	50	GC17M078356	10.2235	https://www.genecards.org/cgi-bin/carddisp.pl?gene=SOCS3
SETX	Senataxin	Protein Coding	48	GC09M132261	10.1927	https://www.genecards.org/cgi-bin/carddisp.pl?gene=SETX
SPG11	SPG11 Vesicle Trafficking Associated, Spatacsin	Protein Coding	47	GC15M044562	10.1857	https://www.genecards.org/cgi-bin/carddisp.pl?gene=SPG11
VEGFC	Vascular Endothelial Growth Factor C	Protein Coding	53	GC04M176683	10.1718	https://www.genecards.org/cgi-bin/carddisp.pl?gene=VEGFC
PRKCE	Protein Kinase C Epsilon	Protein Coding	55	GC02P045651	10.0634	https://www.genecards.org/cgi-bin/carddisp.pl?gene=PRKCE
EIF2S1	Eukaryotic Translation Initiation Factor 2 Subunit Alpha	Protein Coding	50	GC14P067359	10.0582	https://www.genecards.org/cgi-bin/carddisp.pl?gene=EIF2S1
RAD50	RAD50 Double Strand Break Repair Protein	Protein Coding	56	GC05P132556	9.96537	https://www.genecards.org/cgi-bin/carddisp.pl?gene=RAD50
DKK1	Dickkopf WNT Signaling Pathway Inhibitor 1	Protein Coding	51	GC10P052314	9.94108	https://www.genecards.org/cgi-bin/carddisp.pl?gene=DKK1
ABCA4	ATP Binding Cassette Subfamily A Member 4	Protein Coding	52	GC01M093992	9.88155	https://www.genecards.org/cgi-bin/carddisp.pl?gene=ABCA4
PRKCB	Protein Kinase C Beta	Protein Coding	55	GC16P024574	9.81644	https://www.genecards.org/cgi-bin/carddisp.pl?gene=PRKCB
CASP7	Caspase 7	Protein Coding	56	GC10P113679	9.81437	https://www.genecards.org/cgi-bin/carddisp.pl?gene=CASP7
OPTN	Optineurin	Protein Coding	50	GC10P013099	9.78237	https://www.genecards.org/cgi-bin/carddisp.pl?gene=OPTN
MAP3K7	Mitogen-Activated Protein Kinase Kinase Kinase 7	Protein Coding	57	GC06M090513	9.77475	https://www.genecards.org/cgi-bin/carddisp.pl?gene=MAP3K7
STK11	Serine/Threonine Kinase 11	Protein Coding	57	GC19P001177	9.76801	https://www.genecards.org/cgi-bin/carddisp.pl?gene=STK11
PDPN	Podoplanin	Protein Coding	48	GC01P013583	9.64879	https://www.genecards.org/cgi-bin/carddisp.pl?gene=PDPN
ATF4	Activating Transcription Factor 4	Protein Coding	52	GC22P039519	9.61376	https://www.genecards.org/cgi-bin/carddisp.pl?gene=ATF4
PTPN1	Protein Tyrosine Phosphatase Non-Receptor Type 1	Protein Coding	57	GC20P050510	9.58372	https://www.genecards.org/cgi-bin/carddisp.pl?gene=PTPN1
ATP12A	ATPase H+/K+ Transporting Non-Gastric Alpha2 Subunit	Protein Coding	49	GC13P024680	9.52289	https://www.genecards.org/cgi-bin/carddisp.pl?gene=ATP12A
DCN	Decorin	Protein Coding	54	GC12M091140	9.46598	https://www.genecards.org/cgi-bin/carddisp.pl?gene=DCN
CACNA1H	Calcium Voltage-Gated Channel Subunit Alpha1 H	Protein Coding	57	GC16P001153	9.44912	https://www.genecards.org/cgi-bin/carddisp.pl?gene=CACNA1H
TRAF6	TNF Receptor Associated Factor 6	Protein Coding	52	GC11M036467	9.43655	https://www.genecards.org/cgi-bin/carddisp.pl?gene=TRAF6
PTS	6-Pyruvoyltetrahydropterin Synthase	Protein Coding	51	GC11P112226	9.42653	https://www.genecards.org/cgi-bin/carddisp.pl?gene=PTS
VCL	Vinculin	Protein Coding	54	GC10P073995	9.41295	https://www.genecards.org/cgi-bin/carddisp.pl?gene=VCL
DDIT3	DNA Damage Inducible Transcript 3	Protein Coding	52	GC12M057516	9.38245	https://www.genecards.org/cgi-bin/carddisp.pl?gene=DDIT3
PDYN	Prodynorphin	Protein Coding	51	GC20M001978	9.20519	https://www.genecards.org/cgi-bin/carddisp.pl?gene=PDYN
FOLR1	Folate Receptor Alpha	Protein Coding	53	GC11P072190	9.14231	https://www.genecards.org/cgi-bin/carddisp.pl?gene=FOLR1
LIG3	DNA Ligase 3	Protein Coding	52	GC17P034980	9.10687	https://www.genecards.org/cgi-bin/carddisp.pl?gene=LIG3
SDC1	Syndecan 1	Protein Coding	50	GC02M020200	9.01493	https://www.genecards.org/cgi-bin/carddisp.pl?gene=SDC1
CDC25A	Cell Division Cycle 25A	Protein Coding	54	GC03M048195	8.91883	https://www.genecards.org/cgi-bin/carddisp.pl?gene=CDC25A
DRD4	Dopamine Receptor D4	Protein Coding	52	GC11P002096	8.87408	https://www.genecards.org/cgi-bin/carddisp.pl?gene=DRD4
DPP6	Dipeptidyl Peptidase Like 6	Protein Coding	52	GC07P153748	8.73848	https://www.genecards.org/cgi-bin/carddisp.pl?gene=DPP6
GPX3	Glutathione Peroxidase 3	Protein Coding	47	GC05P150997	8.71983	https://www.genecards.org/cgi-bin/carddisp.pl?gene=GPX3
KLF6	KLF Transcription Factor 6	Protein Coding	50	GC10M003779	8.71723	https://www.genecards.org/cgi-bin/carddisp.pl?gene=KLF6
MAP3K20	Mitogen-Activated Protein Kinase Kinase Kinase 20	Protein Coding	52	GC02P173076	8.70065	https://www.genecards.org/cgi-bin/carddisp.pl?gene=MAP3K20
FOSL1	FOS Like 1, AP-1 Transcription Factor Subunit	Protein Coding	51	GC11M099737	8.69786	https://www.genecards.org/cgi-bin/carddisp.pl?gene=FOSL1
MMP7	Matrix Metallopeptidase 7	Protein Coding	53	GC11M102425	8.65963	https://www.genecards.org/cgi-bin/carddisp.pl?gene=MMP7
ATF3	Activating Transcription Factor 3	Protein Coding	51	GC01P212565	8.61694	https://www.genecards.org/cgi-bin/carddisp.pl?gene=ATF3
GPD1	Glycerol-3-Phosphate Dehydrogenase 1	Protein Coding	51	GC12P050126	8.6056	https://www.genecards.org/cgi-bin/carddisp.pl?gene=GPD1
TFAP2A	Transcription Factor AP-2 Alpha	Protein Coding	53	GC06M010393	8.53234	https://www.genecards.org/cgi-bin/carddisp.pl?gene=TFAP2A
NOTCH2	Notch Receptor 2	Protein Coding	59	GC01M119911	8.4453	https://www.genecards.org/cgi-bin/carddisp.pl?gene=NOTCH2
NGFR	Nerve Growth Factor Receptor	Protein Coding	54	GC17P049495	8.42497	https://www.genecards.org/cgi-bin/carddisp.pl?gene=NGFR
HPSE	Heparanase	Protein Coding	52	GC04M083292	8.21073	https://www.genecards.org/cgi-bin/carddisp.pl?gene=HPSE
CYP11B2	Cytochrome P450 Family 11 Subfamily B Member 2	Protein Coding	53	GC08M142910	8.2075	https://www.genecards.org/cgi-bin/carddisp.pl?gene=CYP11B2
PRKCH	Protein Kinase C Eta	Protein Coding	56	GC14P061187	8.20582	https://www.genecards.org/cgi-bin/carddisp.pl?gene=PRKCH
OPRK1	Opioid Receptor Kappa 1	Protein Coding	52	GC08M053227	8.15731	https://www.genecards.org/cgi-bin/carddisp.pl?gene=OPRK1
YAP1	Yes1 Associated Transcriptional Regulator	Protein Coding	55	GC11P102110	8.10147	https://www.genecards.org/cgi-bin/carddisp.pl?gene=YAP1
SFRP1	Secreted Frizzled Related Protein 1	Protein Coding	51	GC08M041262	8.09686	https://www.genecards.org/cgi-bin/carddisp.pl?gene=SFRP1
OXA1L	OXA1L Mitochondrial Inner Membrane Protein	Protein Coding	45	GC14P022766	8.08757	https://www.genecards.org/cgi-bin/carddisp.pl?gene=OXA1L
MIP	Major Intrinsic Protein Of Lens Fiber	Protein Coding	47	GC12M056449	8.05577	https://www.genecards.org/cgi-bin/carddisp.pl?gene=MIP
BAK1	BCL2 Antagonist/Killer 1	Protein Coding	52	GC06M033572	8.02602	https://www.genecards.org/cgi-bin/carddisp.pl?gene=BAK1
GRM5	Glutamate Metabotropic Receptor 5	Protein Coding	53	GC11M088504	7.98725	https://www.genecards.org/cgi-bin/carddisp.pl?gene=GRM5
TUBA1B	Tubulin Alpha 1b	Protein Coding	51	GC12M049127	7.98377	https://www.genecards.org/cgi-bin/carddisp.pl?gene=TUBA1B
CKB	Creatine Kinase B	Protein Coding	51	GC14M103519	7.9267	https://www.genecards.org/cgi-bin/carddisp.pl?gene=CKB
SLC6A17	Solute Carrier Family 6 Member 17	Protein Coding	48	GC01P110150	7.8944	https://www.genecards.org/cgi-bin/carddisp.pl?gene=SLC6A17
ELAVL1	ELAV Like RNA Binding Protein 1	Protein Coding	47	GC19M007958	7.88218	https://www.genecards.org/cgi-bin/carddisp.pl?gene=ELAVL1
AOX1	Aldehyde Oxidase 1	Protein Coding	51	GC02P200585	7.81318	https://www.genecards.org/cgi-bin/carddisp.pl?gene=AOX1
TNFRSF10A	TNF Receptor Superfamily Member 10a	Protein Coding	52	GC08M023190	7.79329	https://www.genecards.org/cgi-bin/carddisp.pl?gene=TNFRSF10A
TYROBP	Transmembrane Immune Signaling Adaptor TYROBP	Protein Coding	50	GC19M035904	7.7355	https://www.genecards.org/cgi-bin/carddisp.pl?gene=TYROBP
CALB1	Calbindin 1	Protein Coding	49	GC08M090058	7.56666	https://www.genecards.org/cgi-bin/carddisp.pl?gene=CALB1
BLVRB	Biliverdin Reductase B	Protein Coding	46	GC19M040447	7.50064	https://www.genecards.org/cgi-bin/carddisp.pl?gene=BLVRB
MAPK9	Mitogen-Activated Protein Kinase 9	Protein Coding	56	GC05M180263	7.43487	https://www.genecards.org/cgi-bin/carddisp.pl?gene=MAPK9
NPPC	Natriuretic Peptide C	Protein Coding	48	GC02M231921	7.43302	https://www.genecards.org/cgi-bin/carddisp.pl?gene=NPPC
ADCYAP1	Adenylate Cyclase Activating Polypeptide 1	Protein Coding	47	GC18P000895	7.42604	https://www.genecards.org/cgi-bin/carddisp.pl?gene=ADCYAP1
SLC4A2	Solute Carrier Family 4 Member 2	Protein Coding	50	GC07P151057	7.41159	https://www.genecards.org/cgi-bin/carddisp.pl?gene=SLC4A2
CES1	Carboxylesterase 1	Protein Coding	55	GC16M055836	7.39737	https://www.genecards.org/cgi-bin/carddisp.pl?gene=CES1
TRPA1	Transient Receptor Potential Cation Channel Subfamily A Member 1	Protein Coding	53	GC08M072019	7.25455	https://www.genecards.org/cgi-bin/carddisp.pl?gene=TRPA1
UGT2B7	UDP Glucuronosyltransferase Family 2 Member B7	Protein Coding	50	GC04P069051	7.12223	https://www.genecards.org/cgi-bin/carddisp.pl?gene=UGT2B7
VDAC1	Voltage Dependent Anion Channel 1	Protein Coding	53	GC05M133975	6.95001	https://www.genecards.org/cgi-bin/carddisp.pl?gene=VDAC1
TTF2	Transcription Termination Factor 2	Protein Coding	46	GC01P117060	6.92059	https://www.genecards.org/cgi-bin/carddisp.pl?gene=TTF2
TOPORS	TOP1 Binding Arginine/Serine Rich Protein, E3 Ubiquitin Ligase	Protein Coding	50	GC09M032540	6.4845	https://www.genecards.org/cgi-bin/carddisp.pl?gene=TOPORS
CTBP2	C-Terminal Binding Protein 2	Protein Coding	50	GC10M124984	6.44481	https://www.genecards.org/cgi-bin/carddisp.pl?gene=CTBP2
PPARD	Peroxisome Proliferator Activated Receptor Delta	Protein Coding	52	GC06P092273	6.39937	https://www.genecards.org/cgi-bin/carddisp.pl?gene=PPARD
ANKK1	Ankyrin Repeat And Kinase Domain Containing 1	Protein Coding	44	GC11P113387	6.13418	https://www.genecards.org/cgi-bin/carddisp.pl?gene=ANKK1
ATOX1	Antioxidant 1 Copper Chaperone	Protein Coding	46	GC05M151743	6.13123	https://www.genecards.org/cgi-bin/carddisp.pl?gene=ATOX1
AOC3	Amine Oxidase Copper Containing 3	Protein Coding	52	GC17P042851	6.08335	https://www.genecards.org/cgi-bin/carddisp.pl?gene=AOC3
INTS2	Integrator Complex Subunit 2	Protein Coding	40	GC17M061865	6.0459	https://www.genecards.org/cgi-bin/carddisp.pl?gene=INTS2
KEAP1	Kelch Like ECH Associated Protein 1	Protein Coding	56	GC19M010486	5.77572	https://www.genecards.org/cgi-bin/carddisp.pl?gene=KEAP1
LRCH1	Leucine Rich Repeats And Calponin Homology Domain Containing 1	Protein Coding	42	GC13P046553	5.77139	https://www.genecards.org/cgi-bin/carddisp.pl?gene=LRCH1
IFT88	Intraflagellar Transport 88	Protein Coding	48	GC13P020566	5.72064	https://www.genecards.org/cgi-bin/carddisp.pl?gene=IFT88
STEAP3	STEAP3 Metalloreductase	Protein Coding	52	GC02P123858	5.67938	https://www.genecards.org/cgi-bin/carddisp.pl?gene=STEAP3
INTS3	Integrator Complex Subunit 3	Protein Coding	42	GC01P153728	5.54627	https://www.genecards.org/cgi-bin/carddisp.pl?gene=INTS3
TRPM8	Transient Receptor Potential Cation Channel Subfamily M Member 8	Protein Coding	52	GC02P233917	5.47904	https://www.genecards.org/cgi-bin/carddisp.pl?gene=TRPM8
NDUFA5	NADH:Ubiquinone Oxidoreductase Subunit A5	Protein Coding	46	GC07M123536	5.43404	https://www.genecards.org/cgi-bin/carddisp.pl?gene=NDUFA5
ACER3	Alkaline Ceramidase 3	Protein Coding	45	GC11P076860	5.42725	https://www.genecards.org/cgi-bin/carddisp.pl?gene=ACER3
OGN	Osteoglycin	Protein Coding	47	GC09M092383	5.34185	https://www.genecards.org/cgi-bin/carddisp.pl?gene=OGN
ALDH3A1	Aldehyde Dehydrogenase 3 Family Member A1	Protein Coding	52	GC17M019737	5.31021	https://www.genecards.org/cgi-bin/carddisp.pl?gene=ALDH3A1
CSNK2A2	Casein Kinase 2 Alpha 2	Protein Coding	53	GC16M058157	5.23885	https://www.genecards.org/cgi-bin/carddisp.pl?gene=CSNK2A2
ESRRB	Estrogen Related Receptor Beta	Protein Coding	54	GC14P076310	5.16488	https://www.genecards.org/cgi-bin/carddisp.pl?gene=ESRRB
XPO5	Exportin 5	Protein Coding	47	GC06M043522	5.1393	https://www.genecards.org/cgi-bin/carddisp.pl?gene=XPO5
AKR1D1	Aldo-Keto Reductase Family 1 Member D1	Protein Coding	52	GC07P138011	5.03539	https://www.genecards.org/cgi-bin/carddisp.pl?gene=AKR1D1
AAK1	AP2 Associated Kinase 1	Protein Coding	50	GC02M069459	4.97874	https://www.genecards.org/cgi-bin/carddisp.pl?gene=AAK1
CHRM1	Cholinergic Receptor Muscarinic 1	Protein Coding	52	GC11M099605	4.90376	https://www.genecards.org/cgi-bin/carddisp.pl?gene=CHRM1
ROR1	Receptor Tyrosine Kinase Like Orphan Receptor 1	Protein Coding	53	GC01P063774	4.89674	https://www.genecards.org/cgi-bin/carddisp.pl?gene=ROR1
BTRC	Beta-Transducin Repeat Containing E3 Ubiquitin Protein Ligase	Protein Coding	52	GC10P101354	4.80794	https://www.genecards.org/cgi-bin/carddisp.pl?gene=BTRC
RSF1	Remodeling And Spacing Factor 1	Protein Coding	42	GC11M100106	4.78082	https://www.genecards.org/cgi-bin/carddisp.pl?gene=RSF1
BCL9	BCL9 Transcription Coactivator	Protein Coding	48	GC01P147541	4.39678	https://www.genecards.org/cgi-bin/carddisp.pl?gene=BCL9
PRDM2	PR/SET Domain 2	Protein Coding	47	GC01P013700	4.31342	https://www.genecards.org/cgi-bin/carddisp.pl?gene=PRDM2
PPP2R1B	Protein Phosphatase 2 Scaffold Subunit Abeta	Protein Coding	53	GC11M111695	4.28585	https://www.genecards.org/cgi-bin/carddisp.pl?gene=PPP2R1B
WNT7A	Wnt Family Member 7A	Protein Coding	55	GC03M021828	3.90551	https://www.genecards.org/cgi-bin/carddisp.pl?gene=WNT7A
DLC1	DLC1 Rho GTPase Activating Protein	Protein Coding	51	GC08M013083	3.75961	https://www.genecards.org/cgi-bin/carddisp.pl?gene=DLC1
DKK2	Dickkopf WNT Signaling Pathway Inhibitor 2	Protein Coding	48	GC04M106921	3.67968	https://www.genecards.org/cgi-bin/carddisp.pl?gene=DKK2
WNT11	Wnt Family Member 11	Protein Coding	50	GC11M076186	3.56526	https://www.genecards.org/cgi-bin/carddisp.pl?gene=WNT11
LATS2	Large Tumor Suppressor Kinase 2	Protein Coding	51	GC13M020973	3.45491	https://www.genecards.org/cgi-bin/carddisp.pl?gene=LATS2
APLP2	Amyloid Beta Precursor Like Protein 2	Protein Coding	49	GC11P130069	3.39007	https://www.genecards.org/cgi-bin/carddisp.pl?gene=APLP2
FGL1	Fibrinogen Like 1	Protein Coding	47	GC08M017864	3.38233	https://www.genecards.org/cgi-bin/carddisp.pl?gene=FGL1
SULF1	Sulfatase 1	Protein Coding	49	GC08P069466	3.33249	https://www.genecards.org/cgi-bin/carddisp.pl?gene=SULF1
HSD3B7	Hydroxy-Delta-5-Steroid Dehydrogenase, 3 Beta- And Steroid Delta-Isomerase 7	Protein Coding	47	GC16P030985	3.14833	https://www.genecards.org/cgi-bin/carddisp.pl?gene=HSD3B7
PINX1	PIN2 (TERF1) Interacting Telomerase Inhibitor 1	Protein Coding	46	GC08M010764	3.14657	https://www.genecards.org/cgi-bin/carddisp.pl?gene=PINX1
HDGF	Heparin Binding Growth Factor	Protein Coding	46	GC01M156949	3.12917	https://www.genecards.org/cgi-bin/carddisp.pl?gene=HDGF
TCF7L1	Transcription Factor 7 Like 1	Protein Coding	48	GC02P085133	3.08263	https://www.genecards.org/cgi-bin/carddisp.pl?gene=TCF7L1
NLK	Nemo Like Kinase	Protein Coding	50	GC17P061289	2.92093	https://www.genecards.org/cgi-bin/carddisp.pl?gene=NLK
DAAM1	Dishevelled Associated Activator Of Morphogenesis 1	Protein Coding	48	GC14P059188	2.90055	https://www.genecards.org/cgi-bin/carddisp.pl?gene=DAAM1
SERPINB3	Serpin Family B Member 3	Protein Coding	47	GC18M063655	2.88634	https://www.genecards.org/cgi-bin/carddisp.pl?gene=SERPINB3
RAB11FIP4	RAB11 Family Interacting Protein 4	Protein Coding	43	GC17P031391	2.82123	https://www.genecards.org/cgi-bin/carddisp.pl?gene=RAB11FIP4
URI1	URI1 Prefoldin Like Chaperone	Protein Coding	46	GC19P029923	2.69662	https://www.genecards.org/cgi-bin/carddisp.pl?gene=URI1
TFDP1	Transcription Factor Dp-1	Protein Coding	49	GC13P113584	2.29799	https://www.genecards.org/cgi-bin/carddisp.pl?gene=TFDP1
TGS1	Trimethylguanosine Synthase 1	Protein Coding	46	GC08P055773	2.26997	https://www.genecards.org/cgi-bin/carddisp.pl?gene=TGS1
SMYD3	SET And MYND Domain Containing 3	Protein Coding	48	GC01M245749	2.26572	https://www.genecards.org/cgi-bin/carddisp.pl?gene=SMYD3
GLT1D1	Glycosyltransferase 1 Domain Containing 1	Protein Coding	36	GC12P128853	2.20456	https://www.genecards.org/cgi-bin/carddisp.pl?gene=GLT1D1
STARD13	StAR Related Lipid Transfer Domain Containing 13	Protein Coding	46	GC13M033103	2.11749	https://www.genecards.org/cgi-bin/carddisp.pl?gene=STARD13
