# Supplementary material for: Evidence of clinical efficacy and pharmacological mechanism of N-butylphthalide in the treatment of delayed encephalopathy after acute carbon monoxide poisoning
Source: Front Neurol. 2023 Mar 16;14:1119871. doi: 10.3389/fneur.2023.1119871 (PMC10060646; doi:10.3389/fneur.2023.1119871)
Supplement: Supplementary file 1 [file Data_Sheet_1.ZIP › Network Pharmacology/2.2 DEACMP targets-OMIM.xls]

## Sheet: DEACMP targets-OMIM
Gene Map Search - 'delayed encephalopathy after acute carbon monoxide poisoning '
Downloaded:	Nov 22, 2022
Copyright (c) 1966-2022 Johns Hopkins University OMIM, data are provided for research purposes only.
Cytogenetic location	Genomic coordinates (From NCBI/GRCh38)	Gene/Locus	Gene/Locus name	Gene/Locus MIM number	Approved Symbol	Entrez Gene ID	Ensembl Gene ID	Comments	Phenotype	Phenotype MIM number	Inheritance	Pheno map key	Mouse Gene (from MGI)
1p36.33	1:1785286-1891087	GNB1, MRD42, MDS	Guanine nucleotide-binding protein, beta polypeptide-1	139380	GNB1	2782	ENSG00000078369,ENST00000378609;;;ENST00000378609		Intellectual developmental disorder, autosomal dominant 42	616973	Autosomal dominant	3	Gnb1
1p36.33	1:1785286-1891087	GNB1, MRD42, MDS	Guanine nucleotide-binding protein, beta polypeptide-1	139380	GNB1	2782	ENSG00000078369,ENST00000378609;;;ENST00000378609		Leukemia, acute lymphoblastic, somatic	613065		3	Gnb1
1p36.33	1:1785286-1891087	GNB1, MRD42, MDS	Guanine nucleotide-binding protein, beta polypeptide-1	139380	GNB1	2782	ENSG00000078369,ENST00000378609;;;ENST00000378609		Myelodysplastic syndrome, somatic	614286		3	Gnb1
1p34.2	1:43389899-43454247	SZT2, KIAA0467, DEE18	SZT2 subunit of KICSTOR complex	615463	SZT2	23334	ENSG00000198198,ENST00000634258;;;ENST00000634258		Developmental and epileptic encephalopathy 18	615476	Autosomal recessive	3	Szt2
1p34.1	1:43707536-43931159	ST3GAL3, SIAT6, ST3GALII, MRT12, DEE15	ST3 beta-galactoside alpha-2,3-sialyltransferase 3	606494	ST3GAL3	6487	ENSG00000126091,ENST00000347631;;;ENST00000347631		Developmental and epileptic encephalopathy 15	615006	Autosomal recessive	3	St3gal3
1p34.1	1:43707536-43931159	ST3GAL3, SIAT6, ST3GALII, MRT12, DEE15	ST3 beta-galactoside alpha-2,3-sialyltransferase 3	606494	ST3GAL3	6487	ENSG00000126091,ENST00000347631;;;ENST00000347631		Intellectual developmental disorder, autosomal recessive 12	611090	Autosomal recessive	3	St3gal3
1p34.1	1:43996483-44031462	SLC6A9, GLYT1, GCENSG	Solute carrier family 6 (neurotransmitter transporter, glycine), member 9	601019	SLC6A9	6536	ENSG00000196517,ENST00000372310;;;ENST00000372310		Glycine encephalopathy with normal serum glycine	617301	Autosomal recessive	3	Slc6a9
1p33	1:47216290-47232335	TAL1, TCL5, SCL	T-cell acute lymphocytic leukemia-1	187040	TAL1	6886	ENSG00000162367,ENST00000691006;;;ENST00000691006	proximal to MYCL1	Leukemia, T-cell acute lymphocytic, somatic	613065		3	Tal1
1p32.3	1:53196824-53214197	CPT2, IIAE4	Carnitine palmitoyltransferase II	600650	CPT2	1376	ENSG00000157184,ENST00000371486;;;ENST00000371486	formerly at 1p13	CPT II deficiency, infantile	600649	Autosomal recessive	3	Cpt2
1p32.3	1:53196824-53214197	CPT2, IIAE4	Carnitine palmitoyltransferase II	600650	CPT2	1376	ENSG00000157184,ENST00000371486;;;ENST00000371486	formerly at 1p13	CPT II deficiency, lethal neonatal	608836	Autosomal recessive	3	Cpt2
1p32.3	1:53196824-53214197	CPT2, IIAE4	Carnitine palmitoyltransferase II	600650	CPT2	1376	ENSG00000157184,ENST00000371486;;;ENST00000371486	formerly at 1p13	CPT II deficiency, myopathic, stress-induced	255110	Autosomal dominant; Autosomal recessive	3	Cpt2
1p32.3	1:53196824-53214197	CPT2, IIAE4	Carnitine palmitoyltransferase II	600650	CPT2	1376	ENSG00000157184,ENST00000371486;;;ENST00000371486	formerly at 1p13	{Encephalopathy, acute, infection-induced, 4, susceptibility to}	614212	Autosomal dominant; Autosomal recessive	3	Cpt2
1p32.3	1:54756898-54764523	PARS2, DEE75	Prolyl-tRNA synthetase 2	612036	PARS2	25973	ENSG00000162396,ENST00000371279;;;ENST00000371279		Developmental and epileptic encephalopathy 75	618437	Autosomal recessive	3	Pars2
1p31	1:60800001-84400000	AIR	Acute insulin response	601676		7808			Acute insulin response	601676		2
1p31.3	1:62454726-62688386	DOCK7, KIAA1771, DEE23	Dedicator of cytokinesis 7	615730	DOCK7	85440	ENSG00000116641,ENST00000635253;;;ENST00000635253		Developmental and epileptic encephalopathy 23	615859	Autosomal recessive	3	Dock7
1p13.3	1:110339377-110346677	RBM15, SPEN, OTT	One-twenty two protein (RNA binding motif protein 15; Spen, Drosophila, homolog of)	606077	RBM15	64783	ENSG00000162775,ENST00000369784;;;ENST00000369784		Megakaryoblastic leukemia, acute	606077		2	Rbm15
1p13.3	1:110593580-110631440	KCNA2, DEE32	Potassium channel, voltage-gated, Shaker-related subfamily, member 2	176262	KCNA2	3737	ENSG00000177301,ENST00000316361;;;ENST00000316361		Developmental and epileptic encephalopathy 32	616366	Autosomal dominant	3	Kcna2
1q22	1:156591776-156594299	NAXE, APOA1BP, AIBP, PEBEL	NAD(P)HX epimerase	608862	NAXE	128240	ENSG00000163382,ENST00000368235;;;ENST00000368235		Encephalopathy, progressive, early-onset, with brain edema and/or leukoencephalopathy	617186	Autosomal recessive	3	Naxe
1q23.2	1:160115759-160143591	ATP1A2, FHM2, MHP2, FARIMPD, DEE98	ATPase, Na+K+ transporting, alpha-2 polypeptide	182340	ATP1A2	477	ENSG00000018625,ENST00000361216;;;ENST00000361216		Alternating hemiplegia of childhood 1	104290	Autosomal dominant	3	Atp1a2
1q23.2	1:160115759-160143591	ATP1A2, FHM2, MHP2, FARIMPD, DEE98	ATPase, Na+K+ transporting, alpha-2 polypeptide	182340	ATP1A2	477	ENSG00000018625,ENST00000361216;;;ENST00000361216		Developmental and epileptic encephalopathy 98	619605	Autosomal dominant	3	Atp1a2
1q23.2	1:160115759-160143591	ATP1A2, FHM2, MHP2, FARIMPD, DEE98	ATPase, Na+K+ transporting, alpha-2 polypeptide	182340	ATP1A2	477	ENSG00000018625,ENST00000361216;;;ENST00000361216		Fetal akinesia, respiratory insufficiency, microcephaly, polymicrogyria, and dysmorphic facies	619602	Autosomal recessive	3	Atp1a2
1q23.2	1:160115759-160143591	ATP1A2, FHM2, MHP2, FARIMPD, DEE98	ATPase, Na+K+ transporting, alpha-2 polypeptide	182340	ATP1A2	477	ENSG00000018625,ENST00000361216;;;ENST00000361216		Migraine, familial basilar	602481	Autosomal dominant	3	Atp1a2
1q23.2	1:160115759-160143591	ATP1A2, FHM2, MHP2, FARIMPD, DEE98	ATPase, Na+K+ transporting, alpha-2 polypeptide	182340	ATP1A2	477	ENSG00000018625,ENST00000361216;;;ENST00000361216		Migraine, familial hemiplegic, 2	602481	Autosomal dominant	3	Atp1a2
1q25.3	1:181317699-181808084	CACNA1E, CACNL1A6, DEE69	Calcium channel, voltage-dependent, alpha 1E subunit	601013	CACNA1E	777	ENSG00000198216,ENST00000367573;;;ENST00000367573		Developmental and epileptic encephalopathy 69	618285	Autosomal dominant	3	Cacna1e
1q31.3	1:196225779-196608440	KCNT2, SLICK, DEE57	Potassium channel, subfamily T, member 2	610044	KCNT2	343450	ENSG00000162687,ENST00000294725;;;ENST00000294725		Developmental and epileptic encephalopathy 57	617771	Autosomal dominant	3	Kcnt2
1q42.11	1:224114111-224162047	FBXO28, FBX28, KIAA0483, DEE100	F-box protein 28	609100	FBXO28	23219	ENSG00000143756,ENST00000366862;;;ENST00000366862		Developmental and epileptic encephalopathy 100	619777	Autosomal dominant	3	Fbxo28
1q42.2	1:230979094-231000733	ARV1, DEE38	ARV1 homolog, fatty acid homeostasis modulator	611647	ARV1	64801	ENSG00000173409,ENST00000310256;;;ENST00000310256		Developmental and epileptic encephalopathy 38	617020	Autosomal recessive	3	Arv1
1q42.3	1:235367427-235452443	TBCE, KCS, KCS1, HRD, PEAMO	Tubulin-specific chaperone E	604934	TBCE	6905	ENSG00000284770,ENST00000642610;;;ENST00000642610		Encephalopathy, progressive, with amyotrophy and optic atrophy	617207	Autosomal recessive	3	Tbce
1q42.3	1:235367427-235452443	TBCE, KCS, KCS1, HRD, PEAMO	Tubulin-specific chaperone E	604934	TBCE	6905	ENSG00000284770,ENST00000642610;;;ENST00000642610		Hypoparathyroidism-retardation-dysmorphism syndrome	241410	Autosomal recessive	3	Tbce
1q42.3	1:235367427-235452443	TBCE, KCS, KCS1, HRD, PEAMO	Tubulin-specific chaperone E	604934	TBCE	6905	ENSG00000284770,ENST00000642610;;;ENST00000642610		Kenny-Caffey syndrome, type 1	244460	Autosomal recessive	3	Tbce
1q44	1:244850297-244864543	HNRNPU, HNRPU, SAFA, DEE54	Heterogeneous nuclear ribonucleoprotein U	602869	HNRNPU	3192	ENSG00000153187,ENST00000640218;;;ENST00000640218		Developmental and epileptic encephalopathy 54	617391	Autosomal dominant	3	Hnrnpu
2p25.3	2:3379694-3479565	TRAPPC12, TTC15, PEBAS	Trafficking protein particle complex, subunit 12	614139	TRAPPC12	51112	ENSG00000171853,ENST00000324266;;;ENST00000324266		Encephalopathy, progressive, early-onset, with brain atrophy and spasticity	617669	Autosomal recessive	3	Trappc12
2p25.1	2:11677544-11827409	LPIN1	Lipin 1	605518	LPIN1	23175	ENSG00000134324,ENST00000674199;;;ENST00000674199	related to LSL	Myoglobinuria, acute recurrent, autosomal recessive	268200	Autosomal recessive	3	Lpin1
2p24.2	2:17877847-17932958	KCNS3, KV9.3	Potassium voltate-gated channel, delayed-rectifier, subfamily S, member 3	603888	KCNS3	3790	ENSG00000170745,ENST00000304101;;;ENST00000304101					Kcns3
2p23.3	2:25227874-25342590	DNMT3A, TBRS, HESJAS	DNA methyltransferase 3A	602769	DNMT3A	1788	ENSG00000119772,ENST00000321117;;;ENST00000321117		Acute myeloid leukemia, somatic	601626		3	Dnmt3a
2p23.3	2:25227874-25342590	DNMT3A, TBRS, HESJAS	DNA methyltransferase 3A	602769	DNMT3A	1788	ENSG00000119772,ENST00000321117;;;ENST00000321117		Heyn-Sproul-Jackson syndrome	618724	Autosomal dominant	3	Dnmt3a
2p23.3	2:25227874-25342590	DNMT3A, TBRS, HESJAS	DNA methyltransferase 3A	602769	DNMT3A	1788	ENSG00000119772,ENST00000321117;;;ENST00000321117		Tatton-Brown-Rahman syndrome	615879	Autosomal dominant	3	Dnmt3a
2p23.3	2:26190635-26244632	HADHA, MTPA	Hydroxyacyl-Coenzyme A dehydrogenase/3-ketoacyl-Coenzyme A thiolase/ enoyl-Coenzyme A hydratase (trifunctional protein), alpha subunit	600890	HADHA	3030	ENSG00000084754,ENST00000380649;;;ENST00000380649		Fatty liver, acute, of pregnancy	609016	Autosomal recessive	3	Hadha
2p23.3	2:26190635-26244632	HADHA, MTPA	Hydroxyacyl-Coenzyme A dehydrogenase/3-ketoacyl-Coenzyme A thiolase/ enoyl-Coenzyme A hydratase (trifunctional protein), alpha subunit	600890	HADHA	3030	ENSG00000084754,ENST00000380649;;;ENST00000380649		HELLP syndrome, maternal, of pregnancy	609016	Autosomal recessive	3	Hadha
2p23.3	2:26190635-26244632	HADHA, MTPA	Hydroxyacyl-Coenzyme A dehydrogenase/3-ketoacyl-Coenzyme A thiolase/ enoyl-Coenzyme A hydratase (trifunctional protein), alpha subunit	600890	HADHA	3030	ENSG00000084754,ENST00000380649;;;ENST00000380649		LCHAD deficiency	609016	Autosomal recessive	3	Hadha
2p23.3	2:26190635-26244632	HADHA, MTPA	Hydroxyacyl-Coenzyme A dehydrogenase/3-ketoacyl-Coenzyme A thiolase/ enoyl-Coenzyme A hydratase (trifunctional protein), alpha subunit	600890	HADHA	3030	ENSG00000084754,ENST00000380649;;;ENST00000380649		Mitochondrial trifunctional protein deficiency	609015	Autosomal recessive	3	Hadha
2p23.3	2:27217369-27243943	CAD, CDG1Z, DEE50	CAD trifunctional protein of pyrimidine biosynthesis	114010	CAD	790	ENSG00000084774,ENST00000264705;;;ENST00000264705		Developmental and epileptic encephalopathy 50	616457	Autosomal recessive	3	Cad
2p15	2:63588963-63607197	MDH1, DEE88, KAR	Malate dehydrogenase, soluble	154200	MDH1	4190	ENSG00000014641,ENST00000233114;;;ENST00000233114	proximal to APOB; mutation identified in 1 DEE88 family	?Developmental and epileptic encephalopathy 88	618959	Autosomal recessive	3	Mdh1
2p15	2:63840969-63891560	UGP2, UGPP2, DEE83	Uridyl diphosphate glucose pyrophosphorylase-2	191760	UGP2	7360	ENSG00000169764,ENST00000337130;;;ENST00000337130		Developmental and epileptic encephalopathy 83	618744	Autosomal recessive	3	Ugp2
2q13	2:108719482-109842301	RANBP2, NUP358, ANE1, IIAE3	RAN-binding protein 2	601181	RANBP2	5903	ENSG00000153201,ENST00000283195;;;ENST00000283195		{Encephalopathy, acute, infection-induced, 3, susceptibility to}	608033	Autosomal dominant	3	Ranbp2
2q14.1	2:112829751-112836779	IL1B	Interleukin-1, beta	147720	IL1B	3553	ENSG00000125538,ENST00000263341;;;ENST00000263341	within 430kb of IL1RN, IL1A	{Gastric cancer risk after H. pylori infection}	613659		3	Il1b
2q14.1	2:113099360-113134014	IL1RN, MVCD4, DIRA	Interleukin-1 receptor antagonist	147679	IL1RN	3557	ENSG00000136689,ENST00000409930;;;ENST00000409930		Interleukin 1 receptor antagonist deficiency	612852	Autosomal recessive	3	Il1rn
2q14.1	2:113099360-113134014	IL1RN, MVCD4, DIRA	Interleukin-1 receptor antagonist	147679	IL1RN	3557	ENSG00000136689,ENST00000409930;;;ENST00000409930		{Gastric cancer risk after H. pylori infection}	613659		3	Il1rn
2q14.1	2:113099360-113134014	IL1RN, MVCD4, DIRA	Interleukin-1 receptor antagonist	147679	IL1RN	3557	ENSG00000136689,ENST00000409930;;;ENST00000409930		{Microvascular complications of diabetes 4}	612628		3	Il1rn
2q24.3	2:165087526-165204050	SCN3A, FFEVF4, DEE62	Sodium voltage-gated channel, alpha subunit 3	182391	SCN3A	6328	ENSG00000153253,ENST00000283254;;;ENST00000283254		Developmental and epileptic encephalopathy 62	617938	Autosomal dominant	3	Scn3a
2q24.3	2:165087526-165204050	SCN3A, FFEVF4, DEE62	Sodium voltage-gated channel, alpha subunit 3	182391	SCN3A	6328	ENSG00000153253,ENST00000283254;;;ENST00000283254		Epilepsy, familial focal, with variable foci 4	617935	Autosomal dominant	3	Scn3a
2q24.3	2:165239414-165392304	SCN2A, SCN2A1, BFIC3, DEE11, BFIS3, BFNIS, EA9	Sodium voltage-gated channel, alpha subunit 2	182390	SCN2A	6326	ENSG00000136531,ENST00000375437;;;ENST00000375437	4 related genes on chr.2	Developmental and epileptic encephalopathy 11	613721	Autosomal dominant	3	Scn2a
2q24.3	2:165239414-165392304	SCN2A, SCN2A1, BFIC3, DEE11, BFIS3, BFNIS, EA9	Sodium voltage-gated channel, alpha subunit 2	182390	SCN2A	6326	ENSG00000136531,ENST00000375437;;;ENST00000375437	4 related genes on chr.2	Episodic ataxia, type 9	618924	Autosomal dominant	3	Scn2a
2q24.3	2:165239414-165392304	SCN2A, SCN2A1, BFIC3, DEE11, BFIS3, BFNIS, EA9	Sodium voltage-gated channel, alpha subunit 2	182390	SCN2A	6326	ENSG00000136531,ENST00000375437;;;ENST00000375437	4 related genes on chr.2	Seizures, benign familial infantile, 3	607745	Autosomal dominant	3	Scn2a
2q24.3	2:165984641-166149161	SCN1A, GEFSP2, SMEI, FEB3A, DEE6A, DRVT, FHM3, DEE6B	Sodium voltage-gated channel, alpha subunit 1	182389	SCN1A	6323	ENSG00000144285,ENST00000674923;;;ENST00000674923		Developmental and epileptic encephalopathy 6B, non-Dravet	619317	Autosomal dominant	3	Scn1a
2q24.3	2:165984641-166149161	SCN1A, GEFSP2, SMEI, FEB3A, DEE6A, DRVT, FHM3, DEE6B	Sodium voltage-gated channel, alpha subunit 1	182389	SCN1A	6323	ENSG00000144285,ENST00000674923;;;ENST00000674923		Dravet syndrome	607208	Autosomal dominant	3	Scn1a
2q24.3	2:165984641-166149161	SCN1A, GEFSP2, SMEI, FEB3A, DEE6A, DRVT, FHM3, DEE6B	Sodium voltage-gated channel, alpha subunit 1	182389	SCN1A	6323	ENSG00000144285,ENST00000674923;;;ENST00000674923		Febrile seizures, familial, 3A	604403	Autosomal dominant	3	Scn1a
2q24.3	2:165984641-166149161	SCN1A, GEFSP2, SMEI, FEB3A, DEE6A, DRVT, FHM3, DEE6B	Sodium voltage-gated channel, alpha subunit 1	182389	SCN1A	6323	ENSG00000144285,ENST00000674923;;;ENST00000674923		Generalized epilepsy with febrile seizures plus, type 2	604403	Autosomal dominant	3	Scn1a
2q24.3	2:165984641-166149161	SCN1A, GEFSP2, SMEI, FEB3A, DEE6A, DRVT, FHM3, DEE6B	Sodium voltage-gated channel, alpha subunit 1	182389	SCN1A	6323	ENSG00000144285,ENST00000674923;;;ENST00000674923		Migraine, familial hemiplegic, 3	609634	Autosomal dominant	3	Scn1a
2q31.1	2:170813210-170861151	GAD1, SCP, DEE89	Glutamate decarboxylase-1, brain, 67kD	605363	GAD1	2571	ENSG00000128683,ENST00000358196;;;ENST00000358196		Developmental and epileptic encephalopathy 89	619124	Autosomal recessive	3	Gad1
2q31.1	2:171783405-171894244	SLC25A12, ARALAR, DEE39	Solute carrier family 25 (mitochondrial carrier, Aralar), member 12	603667	SLC25A12	8604	ENSG00000115840,ENST00000422440;;;ENST00000422440		Developmental and epileptic encephalopathy 39	612949	Autosomal recessive	3	Slc25a12
2q32.2	2:190880821-190965552	GLS, GLS1, DEE71, CASGID, GDPAG	Glutaminase	138280	GLS	2744	ENSG00000115419,ENST00000320717;;;ENST00000320717	mutation identified in 1 CASGID patient	?Infantile cataract, skin abnormalities, glutamate excess, and impaired intellectual development	618339	Autosomal dominant	3	Gls
2q32.2	2:190880821-190965552	GLS, GLS1, DEE71, CASGID, GDPAG	Glutaminase	138280	GLS	2744	ENSG00000115419,ENST00000320717;;;ENST00000320717	mutation identified in 1 CASGID patient	Developmental and epileptic encephalopathy 71	618328	Autosomal recessive	3	Gls
2q32.2	2:190880821-190965552	GLS, GLS1, DEE71, CASGID, GDPAG	Glutaminase	138280	GLS	2744	ENSG00000115419,ENST00000320717;;;ENST00000320717	mutation identified in 1 CASGID patient	Global developmental delay, progressive ataxia, and elevated glutamine	618412	Autosomal recessive	3	Gls
2q36.3	2:227325251-227357836	MFF, C2orf33, EMPF2	Mitochondrial fission factor	614785	MFF	56947	ENSG00000168958,ENST00000304593;;;ENST00000304593		Encephalopathy due to defective mitochondrial and peroxisomal fission 2	617086	Autosomal recessive	3	Mff
2q36.3	2:227683763-227718028	SLC19A3, THMD2, BBGD	Solute carrier family 19 (folate transporter), member 3	606152	SLC19A3	80704	ENSG00000135917,ENST00000644224;;;ENST00000644224		Thiamine metabolism dysfunction syndrome 2 (biotin- or thiamine-responsive encephalopathy type 2)	607483	Autosomal recessive	3	Slc19a3
3p22.1	3:42013093-42225890	TRAK1, OIP106, KIAA1042, DEE68	Trafficking protein, kinesin-binding 1	608112	TRAK1	22906	ENSG00000182606,ENST00000327628;;;ENST00000327628		Developmental and epileptic encephalopathy 68	618201	Autosomal recessive	3	Trak1
3p21.31	3:49015488-49021505	DALRD3, DEE86	DALR anticodon-binding domain-containing protein 3	618904	DALRD3	55152	ENSG00000178149,ENST00000341949;;;ENST00000341949	mutation identified in 1 DEE86 family	?Developmental and epileptic encephalopathy 86	618910	Autosomal recessive	3	Dalrd3
3p21.31	3:49416778-49422473	AMT, NKH, GCE	Aminomethyltransferase (glycine cleavage system protein T)	238310	AMT	275	ENSG00000145020,ENST00000273588;;;ENST00000273588		Glycine encephalopathy	605899	Autosomal recessive	3	Amt
3p21.31	3:50205271-50221486	SLC38A3, SN1, G17, DEE102	Solute carrier family 38, member 3	604437	SLC38A3	10991	ENSG00000188338,ENST00000614032;;;ENST00000614032		Developmental and epileptic encephalopathy 102	619881	Autosomal recessive	3	Slc38a3
3q13.31	3:113747035-113812056	ATP6V1A, HO68, ARCL2D, DEE93	ATPase, H+ transporting, V1 subunit A	607027	ATP6V1A	523	ENSG00000114573,ENST00000273398;;;ENST00000273398		Cutis laxa, autosomal recessive, type IID	617403	Autosomal recessive	3	Atp6v1a
3q13.31	3:113747035-113812056	ATP6V1A, HO68, ARCL2D, DEE93	ATPase, H+ transporting, V1 subunit A	607027	ATP6V1A	523	ENSG00000114573,ENST00000273398;;;ENST00000273398		Developmental and epileptic encephalopathy 93	618012	Autosomal dominant	3	Atp6v1a
3q21.3	3:128479422-128493201	GATA2, DCML, MONOMAC, IMD21	GATA-binding protein-2	137295	GATA2	2624	ENSG00000179348,ENST00000341105;;;ENST00000341105		Emberger syndrome	614038	Autosomal dominant	3	Gata2
3q21.3	3:128479422-128493201	GATA2, DCML, MONOMAC, IMD21	GATA-binding protein-2	137295	GATA2	2624	ENSG00000179348,ENST00000341105;;;ENST00000341105		Immunodeficiency 21	614172	Autosomal dominant	3	Gata2
3q21.3	3:128479422-128493201	GATA2, DCML, MONOMAC, IMD21	GATA-binding protein-2	137295	GATA2	2624	ENSG00000179348,ENST00000341105;;;ENST00000341105		{Leukemia, acute myeloid, susceptibility to}	601626	Autosomal dominant; Somatic mutation	3	Gata2
3q21.3	3:128479422-128493201	GATA2, DCML, MONOMAC, IMD21	GATA-binding protein-2	137295	GATA2	2624	ENSG00000179348,ENST00000341105;;;ENST00000341105		{Myelodysplastic syndrome, susceptibility to}	614286		3	Gata2
3q22.1	3:132654430-132679794	UBA5, UBE1DC1, DEE44, SCAR24	Ubiquitin-like modifier activating enzyme 5	610552	UBA5	79876	ENSG00000081307,ENST00000356232;;;ENST00000356232	mutation identified in 1 SCAR24 family	?Spinocerebellar ataxia, autosomal recessive 24	617133	Autosomal recessive	3	Uba5
3q22.1	3:132654430-132679794	UBA5, UBE1DC1, DEE44, SCAR24	Ubiquitin-like modifier activating enzyme 5	610552	UBA5	79876	ENSG00000081307,ENST00000356232;;;ENST00000356232	mutation identified in 1 SCAR24 family	Developmental and epileptic encephalopathy 44	617132	Autosomal recessive	3	Uba5
3q22.3	3:138160988-138174921	DBR1	Debranching RNA lariats 1	607024	DBR1	51163	ENSG00000138231,ENST00000260803;;;ENST00000260803		{Encephalitis, acute, infection (viral)-induced, susceptibility to, 11}	619441	Autosomal recessive	3	Dbr1
3q25.1	3:149812688-149962139	RNF13, DEE73	RING finger protein 13	609247	RNF13	11342	ENSG00000082996,ENST00000392894;;;ENST00000392894		Developmental and epileptic encephalopathy 73	618379	Autosomal dominant	3	Rnf13
3q25.2	3:155024202-155183729	MME, CD10, CALLA, NEP, CMT2T, SCA43	Membrane metallo-endopeptidase (common acute lymphocytic leukemia antigen)	120520	MME	4311	ENSG00000196549,ENST00000360490;;;ENST00000360490	mutation identified in 1 SCA43 family	?Spinocerebellar ataxia 43	617018	Autosomal dominant	3	Mme
3q25.2	3:155024202-155183729	MME, CD10, CALLA, NEP, CMT2T, SCA43	Membrane metallo-endopeptidase (common acute lymphocytic leukemia antigen)	120520	MME	4311	ENSG00000196549,ENST00000360490;;;ENST00000360490	mutation identified in 1 SCA43 family	Charcot-Marie-Tooth disease, axonal, type 2T	617017	Autosomal dominant; Autosomal recessive	3	Mme
3q26.1	3:167735721-167825569	SERPINI1, PI12	Protease inhibitor 12	602445	SERPINI1	5274	ENSG00000163536,ENST00000446050;;;ENST00000446050		Encephalopathy, familial, with neuroserpin inclusion bodies	604218	Autosomal dominant	3	Serpini1
3q27.3-q28	3:188153021-188890671	LPP	Lipoma-preferred-partner gene	600700	LPP	4026	ENSG00000145012,ENST00000617246;;;ENST00000617246	fused with HMGIC in lipoma; fused with MLL in leukemia	Leukemia, acute myeloid	601626	Autosomal dominant; Somatic mutation	3	Lpp
3q27.3-q28	3:188153021-188890671	LPP	Lipoma-preferred-partner gene	600700	LPP	4026	ENSG00000145012,ENST00000617246;;;ENST00000617246	fused with HMGIC in lipoma; fused with MLL in leukemia	Lipoma			3	Lpp
3q28-q29	3:192139390-192727541	FGF12, FHF1, DEE47	Fibroblast growth factor-12	601513	FGF12	2257	ENSG00000114279,ENST00000445105;;;ENST00000445105		Developmental and epileptic encephalopathy 47	617166	Autosomal dominant	3	Fgf12
4p16.3	4:784957-826129	CPLX1, CPX1, DEE63	Complexin 1	605032	CPLX1	10815	ENSG00000168993,ENST00000304062;;;ENST00000304062		Developmental and epileptic encephalopathy 63	617976	Autosomal recessive	3	Cplx1
4p14	4:39498755-39527439	UGDH, UDPGDH, DEE84	UDP-glucose dehydrogenase	603370	UGDH	7358	ENSG00000109814,ENST00000316423;;;ENST00000316423		Developmental and epileptic encephalopathy 84	618792	Autosomal recessive	3	Ugdh
4p12	4:44678420-44700928	GUF1, EF4, DEE40	GUF1 homolog, GTPase	617064	GUF1	60558	ENSG00000151806,ENST00000281543;;;ENST00000281543	mutation identified in 1 DEE40 family	?Developmental and epileptic encephalopathy 40	617065	Autosomal recessive	3	Guf1
4p12	4:46243548-46390300	GABRA2, DEE78	Gamma-aminobutyric acid (GABA) A receptor, alpha-2	137140	GABRA2	2555	ENSG00000151834,ENST00000381620;;;ENST00000381620		Developmental and epileptic encephalopathy 78	618557	Autosomal dominant	3	Gabra2
4p12	4:46243548-46390300	GABRA2, DEE78	Gamma-aminobutyric acid (GABA) A receptor, alpha-2	137140	GABRA2	2555	ENSG00000151834,ENST00000381620;;;ENST00000381620		{Alcohol dependence, susceptibility to}	103780	Multifactorial	3	Gabra2
4p12	4:46993647-47426447	GABRB1, DEE45	Gamma-aminobutyric acid (GABA) A receptor, beta-1	137190	GABRB1	2560	ENSG00000163288,ENST00000295454;;;ENST00000295454		Developmental and epileptic encephalopathy 45	617153	Autosomal dominant	3	Gabrb1
4q12	4:54009789-54091879	CHIC2, BTL	Cysteine-rich hydrophobic domain 2 (Brx-like gene translocated in leukemia)	604332	CHIC2	26511	ENSG00000109220,ENST00000263921;;;ENST00000263921		{Leukemia, acute myeloid}	601626	Autosomal dominant; Somatic mutation	3	Chic2
4q12	4:54657957-54740715	KIT, PBT, MASTC	Hardy-Zuckerman 4 feline sarcoma (v-kit) oncogene	164920	KIT	3815	ENSG00000157404,ENST00000288135;;;ENST00000288135	same 700bp segment as PDGFRA	Gastrointestinal stromal tumor, familial	606764	Autosomal dominant; Isolated cases	3	Kit
4q12	4:54657957-54740715	KIT, PBT, MASTC	Hardy-Zuckerman 4 feline sarcoma (v-kit) oncogene	164920	KIT	3815	ENSG00000157404,ENST00000288135;;;ENST00000288135	same 700bp segment as PDGFRA	Germ cell tumors, somatic	273300		3	Kit
4q12	4:54657957-54740715	KIT, PBT, MASTC	Hardy-Zuckerman 4 feline sarcoma (v-kit) oncogene	164920	KIT	3815	ENSG00000157404,ENST00000288135;;;ENST00000288135	same 700bp segment as PDGFRA	Leukemia, acute myeloid, somatic	601626		3	Kit
4q12	4:54657957-54740715	KIT, PBT, MASTC	Hardy-Zuckerman 4 feline sarcoma (v-kit) oncogene	164920	KIT	3815	ENSG00000157404,ENST00000288135;;;ENST00000288135	same 700bp segment as PDGFRA	Mastocytosis, cutaneous	154800	Autosomal dominant	3	Kit
4q12	4:54657957-54740715	KIT, PBT, MASTC	Hardy-Zuckerman 4 feline sarcoma (v-kit) oncogene	164920	KIT	3815	ENSG00000157404,ENST00000288135;;;ENST00000288135	same 700bp segment as PDGFRA	Mastocytosis, systemic, somatic	154800		3	Kit
4q12	4:54657957-54740715	KIT, PBT, MASTC	Hardy-Zuckerman 4 feline sarcoma (v-kit) oncogene	164920	KIT	3815	ENSG00000157404,ENST00000288135;;;ENST00000288135	same 700bp segment as PDGFRA	Piebaldism	172800	Autosomal dominant	3	Kit
4q23	4:98261384-98443858	RAP1GDS1	RAP1, GTP-GDP dissociation stimulator 1	179502	RAP1GDS1	5910	ENSG00000138698,ENST00000408927;;;ENST00000408927	fusion partner with NUP98 in ALL	Lymphocytic leukemia, acute T-cell			3	Rap1gds1
4q24	4:101023418-101347526	PPP3CA, PPP2B, CALNA, CNA1, DEE91, ACCIID	Protein phosphatase 3, catalytic subunit, alpha isoform (calcineurin A alpha)	114105	PPP3CA	5530	ENSG00000138814,ENST00000394854;;;ENST00000394854		Arthrogryposis, cleft palate, craniosynostosis, and impaired intellectual development	618265	Autosomal dominant	3	Ppp3ca
4q24	4:101023418-101347526	PPP3CA, PPP2B, CALNA, CNA1, DEE91, ACCIID	Protein phosphatase 3, catalytic subunit, alpha isoform (calcineurin A alpha)	114105	PPP3CA	5530	ENSG00000138814,ENST00000394854;;;ENST00000394854		Developmental and epileptic encephalopathy 91	617711	Autosomal dominant	3	Ppp3ca
4q31.1	4:139015781-139045939	CCRN4L, CCR4L, CCR4	Carbon catabolite repression 4-like	608468	NOCT	25819	ENSG00000151014,ENST00000280614;;;ENST00000280614					Noct
4q35.1	4:185399537-185425964	UFSP2, C4orf20, BHD, SEMDDR, DEE106	UFM1-specific peptidase 2	611482	UFSP2	55325	ENSG00000109775,ENST00000264689;;;ENST00000264689	mutation identified in 1 BHD family	?Hip dysplasia, Beukes type	142669	Autosomal dominant	3	Ufsp2
4q35.1	4:185399537-185425964	UFSP2, C4orf20, BHD, SEMDDR, DEE106	UFM1-specific peptidase 2	611482	UFSP2	55325	ENSG00000109775,ENST00000264689;;;ENST00000264689	mutation identified in 1 BHD family	Developmental and epileptic encephalopathy 106	620028	Autosomal recessive	3	Ufsp2
4q35.1	4:185399537-185425964	UFSP2, C4orf20, BHD, SEMDDR, DEE106	UFM1-specific peptidase 2	611482	UFSP2	55325	ENSG00000109775,ENST00000264689;;;ENST00000264689	mutation identified in 1 BHD family	Spondyloepimetaphyseal dysplasia, Di Rocco type	617974	Autosomal dominant	3	Ufsp2
5p15.33	5:1253167-1295068	TERT, TCS1, EST2, DKCA2, DKCB4, PFBMFT1, CMM9	Telomerase reverse transcriptase	187270	TERT	7015	ENSG00000164362,ENST00000310581;;;ENST00000310581	deleted in cri du chat	Dyskeratosis congenita, autosomal dominant 2	613989	Autosomal dominant; Autosomal recessive	3	Tert
5p15.33	5:1253167-1295068	TERT, TCS1, EST2, DKCA2, DKCB4, PFBMFT1, CMM9	Telomerase reverse transcriptase	187270	TERT	7015	ENSG00000164362,ENST00000310581;;;ENST00000310581	deleted in cri du chat	Dyskeratosis congenita, autosomal recessive 4	613989	Autosomal dominant; Autosomal recessive	3	Tert
5p15.33	5:1253167-1295068	TERT, TCS1, EST2, DKCA2, DKCB4, PFBMFT1, CMM9	Telomerase reverse transcriptase	187270	TERT	7015	ENSG00000164362,ENST00000310581;;;ENST00000310581	deleted in cri du chat	Pulmonary fibrosis and/or bone marrow failure, telomere-related, 1	614742	Autosomal dominant	3	Tert
5p15.33	5:1253167-1295068	TERT, TCS1, EST2, DKCA2, DKCB4, PFBMFT1, CMM9	Telomerase reverse transcriptase	187270	TERT	7015	ENSG00000164362,ENST00000310581;;;ENST00000310581	deleted in cri du chat	{Leukemia, acute myeloid}	601626	Autosomal dominant; Somatic mutation	3	Tert
5p15.33	5:1253167-1295068	TERT, TCS1, EST2, DKCA2, DKCB4, PFBMFT1, CMM9	Telomerase reverse transcriptase	187270	TERT	7015	ENSG00000164362,ENST00000310581;;;ENST00000310581	deleted in cri du chat	{Melanoma, cutaneous malignant, 9}	615134		3	Tert
5p12	5:45254948-45696380	HCN1, BCNG1, DEE24, GEFSP10	Hyperpolarization-activated cyclic nucleotide-gated potassium channel 1	602780	HCN1	348980	ENSG00000164588,ENST00000303230;;;ENST00000303230		Developmental and epileptic encephalopathy 24	615871	Autosomal dominant	3	Hcn1
5p12	5:45254948-45696380	HCN1, BCNG1, DEE24, GEFSP10	Hyperpolarization-activated cyclic nucleotide-gated potassium channel 1	602780	HCN1	348980	ENSG00000164588,ENST00000303230;;;ENST00000303230		Generalized epilepsy with febrile seizures plus, type 10	618482	Autosomal dominant	3	Hcn1
5q31.1	5:131949973-132012068	ACSL6, FACL6, ACS2	Acyl-CoA synthetase long-chain family member 6	604443	ACSL6	23305	ENSG00000164398,ENST00000651883;;;ENST00000651883		Myelodysplastic syndrome			3	Acsl6
5q31.1	5:131949973-132012068	ACSL6, FACL6, ACS2	Acyl-CoA synthetase long-chain family member 6	604443	ACSL6	23305	ENSG00000164398,ENST00000651883;;;ENST00000651883		Myelogenous leukemia, acute			3	Acsl6
5q31.1	5:132481609-132490773	IRF1, MAR	Interferon regulatory factor-1	147575	IRF1	3659	ENSG00000125347,ENST00000245414;;;ENST00000245414		Gastric cancer, somatic	613659		3	Irf1
5q31.1	5:132481609-132490773	IRF1, MAR	Interferon regulatory factor-1	147575	IRF1	3659	ENSG00000125347,ENST00000245414;;;ENST00000245414		Myelodysplastic syndrome, preleukemic			3	Irf1
5q31.1	5:132481609-132490773	IRF1, MAR	Interferon regulatory factor-1	147575	IRF1	3659	ENSG00000125347,ENST00000245414;;;ENST00000245414		Myelogenous leukemia, acute			3	Irf1
5q31.1	5:132481609-132490773	IRF1, MAR	Interferon regulatory factor-1	147575	IRF1	3659	ENSG00000125347,ENST00000245414;;;ENST00000245414		Nonsmall cell lung cancer, somatic	211980		3	Irf1
5q33.3	5:157266123-157395594	CYFIP2, DEE65	Cytoplasmic FMRP interacting protein 2	606323	CYFIP2	26999	ENSG00000055163,ENST00000620254;;;ENST00000620254		Developmental and epileptic encephalopathy 65	618008	Autosomal dominant	3	Cyfip2
5q34	5:161288436-161548404	GABRB2, DEE92	Gamma-aminobutyric acid (GABA) A receptor, beta-2	600232	GABRB2	2561	ENSG00000145864,ENST00000393959;;;ENST00000393959		Developmental and epileptic encephalopathy 92	617829	Autosomal dominant	3	Gabrb2
5q34	5:161847191-161899971	GABRA1, EJM5, ECA4, DEE19	Gamma-aminobutyric acid (GABA) A receptor, alpha-1	137160	GABRA1	2554	ENSG00000022355,ENST00000393943;;;ENST00000393943	in same 200kb as GABRG2	Developmental and epileptic encephalopathy 19	615744	Autosomal dominant	3	Gabra1
5q34	5:161847191-161899971	GABRA1, EJM5, ECA4, DEE19	Gamma-aminobutyric acid (GABA) A receptor, alpha-1	137160	GABRA1	2554	ENSG00000022355,ENST00000393943;;;ENST00000393943	in same 200kb as GABRG2	{Epilepsy, childhood absence, susceptibility to, 4}	611136		3	Gabra1
5q34	5:161847191-161899971	GABRA1, EJM5, ECA4, DEE19	Gamma-aminobutyric acid (GABA) A receptor, alpha-1	137160	GABRA1	2554	ENSG00000022355,ENST00000393943;;;ENST00000393943	in same 200kb as GABRG2	{Epilepsy, juvenile myoclonic, susceptibility to, 5}	611136		3	Gabra1
5q34	5:162067465-162155539	GABRG2, DEE74, FEB8, ECA2, GEFSP3	Gamma-aminobutyric acid (GABA) A receptor, gamma-2	137164	GABRG2	2566	ENSG00000113327,ENST00000639213;;;ENST00000639213	in alpha/beta/gamma cluster	Developmental and epileptic encephalopathy 74	618396	Autosomal dominant	3	Gabrg2
5q34	5:162067465-162155539	GABRG2, DEE74, FEB8, ECA2, GEFSP3	Gamma-aminobutyric acid (GABA) A receptor, gamma-2	137164	GABRG2	2566	ENSG00000113327,ENST00000639213;;;ENST00000639213	in alpha/beta/gamma cluster	Febrile seizures, familial, 8	607681	Autosomal dominant	3	Gabrg2
5q34	5:162067465-162155539	GABRG2, DEE74, FEB8, ECA2, GEFSP3	Gamma-aminobutyric acid (GABA) A receptor, gamma-2	137164	GABRG2	2566	ENSG00000113327,ENST00000639213;;;ENST00000639213	in alpha/beta/gamma cluster	Generalized epilepsy with febrile seizures plus, type 3	607681	Autosomal dominant	3	Gabrg2
5q35.1	5:171387116-171410900	NPM1	Nucleophosmin 1 (nucleolar phosphoprotein B23, numatrin)	164040	NPM1	4869	ENSG00000181163,ENST00000296930;;;ENST00000296930	fused with RARA in APL	Leukemia, acute myeloid, somatic	601626		3	Npm1
6p24.1	6:12716767-13287837	PHACTR1, KIAA1733, DEE70	Phosphatase and actin regulator 1	608723	PHACTR1	221692	ENSG00000112137,ENST00000332995;;;ENST00000332995		Developmental and epileptic encephalopathy 70	618298	Autosomal dominant	3	Phactr1
6p22.3	6:18223860-18264530	DEK, D6S231E	DEK oncogene	125264	DEK	7913	ENSG00000124795,ENST00000652689;;;ENST00000652689	fused with CAN in t(6;9)	Leukemia, acute nonlymphocytic	125264		2	Dek
6p21.31	6:35118075-35141339	TCP11, D6S230E	T-complex protein 11	186982	TCP11	6954	ENSG00000124678,ENST00000311875;;;ENST00000311875	expressed only in testis at same time as ZNF76 (day 20 after birth)				Tcp11
6p21.1	6:42928002-42939294	CNPY3, TNRC5, PRAT4A, ERDA5, DEE60	Canopy 3, zebrafish, homolog of	610774	CNPY3	10695	ENSG00000137161,ENST00000372836;;;ENST00000372836		Developmental and epileptic encephalopathy 60	617929	Autosomal recessive	3	Cnpy3
6q21	6:110609978-110815855	CDK19, KIAA1028, DEE87	Cyclin-dependent kinase 19	614720	CDK19	23097	ENSG00000155111,ENST00000368911;;;ENST00000368911		Developmental and epileptic encephalopathy 87	618916	Autosomal dominant	3	Cdk19
6q23.3	6:135181308-135219172	MYB	Avian myeloblastosis viral (v-myb) oncogene homolog	189990	MYB	4602	ENSG00000118513,ENST00000341911;;;ENST00000341911		{T-cell acute lymphoblastic leukemia}			3	Myb
6q25.3	6:158109519-158168262	SERAC1, MEGDEL	Serine active site-containing protein 1	614725	SERAC1	84947	ENSG00000122335,ENST00000647468;;;ENST00000647468		3-methylglutaconic aciduria with deafness, encephalopathy, and Leigh-like syndrome	614739	Autosomal recessive	3	Serac1
7p12.2	7:49000001-50500000	ALL2	Leukemia, acute lymphoblastic, susceptibility to, 2	613067		100310786		associated with rs11978267	{Leukemia, acute lymphoblastic, susceptibility to, 2}	613067		2
7q11.23	7:76048106-76067508	MDH2, DEE51	Malate dehydrogenase, mitochondrial	154100	MDH2	4191	ENSG00000146701,ENST00000315758;;;ENST00000315758		Developmental and epileptic encephalopathy 51	617339	Autosomal recessive	3	Mdh2
7q11.23	7:76326799-76358991	YWHAG, DEE56	Tyrosine 3-monooxygenase/tryptophan 5-monooxygenase activation protein, gamma isoform	605356	YWHAG	7532	ENSG00000170027,ENST00000307630;;;ENST00000307630		Developmental and epileptic encephalopathy 56	617665	Autosomal dominant	3	Ywhag
7q21.12	7:87934251-88202889	ADAM22, DEE61	ADAM metallopeptidase domain 22	603709	ADAM22	53616	ENSG00000008277,ENST00000413139;;;ENST00000413139		Developmental and epileptic encephalopathy 61	617933	Autosomal recessive	3	Adam22
7q21.3	7:95297676-95324532	PON1, PON, ESA, MVCD5	Paraoxonase-1	168820	PON1	5444	ENSG00000005421,ENST00000222381;;;ENST00000222381		{Coronary artery disease, susceptibility to}			3	Pon1
7q21.3	7:95297676-95324532	PON1, PON, ESA, MVCD5	Paraoxonase-1	168820	PON1	5444	ENSG00000005421,ENST00000222381;;;ENST00000222381		{Coronary artery spasm 2, susceptibility to}			3	Pon1
7q21.3	7:95297676-95324532	PON1, PON, ESA, MVCD5	Paraoxonase-1	168820	PON1	5444	ENSG00000005421,ENST00000222381;;;ENST00000222381		{Microvascular complications of diabetes 5}	612633		3	Pon1
7q21.3	7:95297676-95324532	PON1, PON, ESA, MVCD5	Paraoxonase-1	168820	PON1	5444	ENSG00000005421,ENST00000222381;;;ENST00000222381		{Organophosphate poisoning, sensitivity to}			3	Pon1
7q22.1	7:100643097-100656448	ACTL6B, BAF53B, IDDSSAD, DEE76	Actin-like 6B	612458	ACTL6B	51412	ENSG00000077080,ENST00000160382;;;ENST00000160382		Developmental and epileptic encephalopathy 76	618468	Autosomal recessive	3	Actl6b
7q22.1	7:100643097-100656448	ACTL6B, BAF53B, IDDSSAD, DEE76	Actin-like 6B	612458	ACTL6B	51412	ENSG00000077080,ENST00000160382;;;ENST00000160382		Intellectual developmental disorder with severe speech and ambulation defects	618470	Autosomal dominant	3	Actl6b
7q35	7:144451941-144836437	TPK1, THMD5	Thiamine pyrophosphokinase	606370	TPK1	27010	ENSG00000196511,ENST00000360057;;;ENST00000360057		Thiamine metabolism dysfunction syndrome 5 (episodic encephalopathy type)	614458	Autosomal recessive	3	Tpk1
7q36.3	7:155356988-155367933	BLACE	B-cell acute lymphoblastic leukemia-expressed gene	608450	BLACE	338436	ENSG00000204960,ENST00000378120
8p21.3	8:22950813-23020199	RHOBTB2, DBC2, KIAA0717, DEE64	Rho-related BTB domain-containing protein 2	607352	RHOBTB2	23221	ENSG00000008853,ENST00000251822;;;ENST00000251822		Developmental and epileptic encephalopathy 64	618004	Autosomal dominant	3	Rhobtb2
8p11.23	8:38142700-38150952	STAR	Steroidogenic acute regulatory protein	600617	STAR	6770	ENSG00000147465,ENST00000276449;;;ENST00000276449		Lipoid adrenal hyperplasia	201710	Autosomal recessive	3	Star
8q21.3	8:89933331-89984667	NBN, NBS1	Nibrin	602667	NBN	4683	ENSG00000104320,ENST00000265433;;;ENST00000265433		Aplastic anemia	609135		3	Nbn
8q21.3	8:89933331-89984667	NBN, NBS1	Nibrin	602667	NBN	4683	ENSG00000104320,ENST00000265433;;;ENST00000265433		Leukemia, acute lymphoblastic	613065		3	Nbn
8q21.3	8:89933331-89984667	NBN, NBS1	Nibrin	602667	NBN	4683	ENSG00000104320,ENST00000265433;;;ENST00000265433		Nijmegen breakage syndrome	251260	Autosomal recessive	3	Nbn
8q22.2	8:98426958-98432853	KCNS2	Potassium voltage-gated channel, delayed-rectifier, subfamily S, member-2	602906	KCNS2	3788	ENSG00000156486,ENST00000287042;;;ENST00000287042					Kcns2
8q22.3	8:103140725-103230305	BAALC	Brain and acute leukemia gene, cytoplasmic	606602	BAALC	79870	ENSG00000164929,ENST00000309982;;;ENST00000309982					Baalc
9p24.1	9:4984390-5129948	JAK2, THCYT3	Janus kinase 2 (a protein-tyrosine kinase)	147796	JAK2	3717	ENSG00000096968,ENST00000381652;;;ENST00000381652		Erythrocytosis, somatic	133100		3	Jak2
9p24.1	9:4984390-5129948	JAK2, THCYT3	Janus kinase 2 (a protein-tyrosine kinase)	147796	JAK2	3717	ENSG00000096968,ENST00000381652;;;ENST00000381652		Leukemia, acute myeloid, somatic	601626		3	Jak2
9p24.1	9:4984390-5129948	JAK2, THCYT3	Janus kinase 2 (a protein-tyrosine kinase)	147796	JAK2	3717	ENSG00000096968,ENST00000381652;;;ENST00000381652		Myelofibrosis, somatic	254450		3	Jak2
9p24.1	9:4984390-5129948	JAK2, THCYT3	Janus kinase 2 (a protein-tyrosine kinase)	147796	JAK2	3717	ENSG00000096968,ENST00000381652;;;ENST00000381652		Polycythemia vera, somatic	263300		3	Jak2
9p24.1	9:4984390-5129948	JAK2, THCYT3	Janus kinase 2 (a protein-tyrosine kinase)	147796	JAK2	3717	ENSG00000096968,ENST00000381652;;;ENST00000381652		Thrombocythemia 3	614521	Autosomal dominant; Somatic mutation	3	Jak2
9p24.1	9:4984390-5129948	JAK2, THCYT3	Janus kinase 2 (a protein-tyrosine kinase)	147796	JAK2	3717	ENSG00000096968,ENST00000381652;;;ENST00000381652		{Budd-Chiari syndrome, somatic}	600880		3	Jak2
9p24.1	9:6532467-6645729	GLDC, HYGN1, GCSP, GCE, NKH	Glycine dehydrogenase (decarboxylating; glycine decarboxylase, glycine cleavage system protein P)	238300	GLDC	2731	ENSG00000178445,ENST00000321612;;;ENST00000321612		Glycine encephalopathy	605899	Autosomal recessive	3	Gldc
9p22-p21	9:14200001-33200000	LALL	Lymphomatous acute lymphoblastic leukemia	247640		8009			Leukemia, acute lymphoblastic	247640	Autosomal recessive	2
9p13.2	9:36833269-37034268	PAX5, BSAP, ALL3	Paired box homeotic gene-5 (B-cell lineage specific activator protein)	167414	PAX5	5079	ENSG00000196092,ENST00000358127;;;ENST00000358127		{Leukemia, acute lymphoblastic, susceptibility to, 3}	615545		3	Pax5
9q21.33	9:84668522-85027054	NTRK2, TRKB, OBHD, DEE58	Neurotrophic tyrosine kinase, receptor, type 2	600456	NTRK2	4915	ENSG00000148053,ENST00000277120;;;ENST00000277120		Developmental and epileptic encephalopathy 58	617830	Autosomal dominant	3	Ntrk2
9q21.33	9:84668522-85027054	NTRK2, TRKB, OBHD, DEE58	Neurotrophic tyrosine kinase, receptor, type 2	600456	NTRK2	4915	ENSG00000148053,ENST00000277120;;;ENST00000277120		Obesity, hyperphagia, and developmental delay	613886	Autosomal dominant	3	Ntrk2
9q22.33	9:98288109-98708935	GABBR2, GPR51, DEE59, NDPLHS	Gamma-aminobutyric acid B receptor 2	607340	GABBR2	9568	ENSG00000136928,ENST00000259455;;;ENST00000259455		Developmental and epileptic encephalopathy 59	617904	Autosomal dominant	3	Gabbr2
9q22.33	9:98288109-98708935	GABBR2, GPR51, DEE59, NDPLHS	Gamma-aminobutyric acid B receptor 2	607340	GABBR2	9568	ENSG00000136928,ENST00000259455;;;ENST00000259455		Neurodevelopmental disorder with poor language and loss of hand skills	617903	Autosomal dominant	3	Gabbr2
9q22.33	9:98288109-98708935	GABBR2, GPR51, DEE59, NDPLHS	Gamma-aminobutyric acid B receptor 2	607340	GABBR2	9568	ENSG00000136928,ENST00000259455;;;ENST00000259455		{Nicotine dependence, protection against}	188890		3	Gabbr2
9q22.33	9:98288109-98708935	GABBR2, GPR51, DEE59, NDPLHS	Gamma-aminobutyric acid B receptor 2	607340	GABBR2	9568	ENSG00000136928,ENST00000259455;;;ENST00000259455		{Nicotine dependence, susceptibility to}	188890		3	Gabbr2
9q31.2	9:105662457-105663124	TAL2	T-cell acute lymphocytic leukemia-2	186855	TAL2	6887	ENSG00000186051,ENST00000334077;;;ENST00000334077	33kb from breakpoint in t(7;9)	Leukemia, T-cell acute lymphocytic, somatic	613065		3	Tal2
9q31.3	9:109130293-109167249	FRRS1L, C9orf4, CG6, DEE37	Ferric-chelate reductase 1-like	604574	FRRS1L	23732	ENSG00000260230,ENST00000561981;;;ENST00000561981		Developmental and epileptic encephalopathy 37	616981	Autosomal recessive	3	Frrs1l
9q32	9:113386312-113401284	ALAD, ALADH, PBGS	Aminolevulinate, delta-, dehydratase	125270	ALAD	210	ENSG00000148218,ENST00000409155;;;ENST00000409155	linked to ABO; ORM-ALAD-AK-ABO	Porphyria, acute hepatic	612740	Autosomal recessive	3	Alad
9q32	9:113386312-113401284	ALAD, ALADH, PBGS	Aminolevulinate, delta-, dehydratase	125270	ALAD	210	ENSG00000148218,ENST00000409155;;;ENST00000409155	linked to ABO; ORM-ALAD-AK-ABO	{Lead poisoning, susceptibility to}	612740	Autosomal recessive	3	Alad
9q34.11	9:127611912-127696029	STXBP1, UNC18, DEE4	Syntaxin-binding protein 1	602926	STXBP1	6812	ENSG00000136854,ENST00000373299;;;ENST00000373299		Developmental and epileptic encephalopathy 4	612164	Autosomal dominant	3	Stxbp1
9q34.11	9:128203379-128255244	DNM1, DEE31	Dynamin-1	602377	DNM1	1759	ENSG00000106976,ENST00000372923;;;ENST00000372923		Developmental and epileptic encephalopathy 31	616346	Autosomal dominant	3	Dnm1
9q34.11	9:128552587-128633662	SPTAN1, NEAS, DEE5	Spectrin, alpha, nonerythrocytic-1 (alpha-fodrin)	182810	SPTAN1	6709	ENSG00000197694,ENST00000372739;;;ENST00000372739		Developmental and epileptic encephalopathy 5	613477	Autosomal dominant	3	Sptan1
9q34.11	9:128683424-128696396	SET, MRD58	SET gene	600960	SET	6418	ENSG00000119335,ENST00000322030;;;ENST00000322030	fused with CAIN in acute undifferentiated leukemia	Intellectual developmental disorder, autosomal dominant 58	618106	Autosomal dominant	3	Set
9q34.13	9:131125586-131234663	NUP214, D9S46E, CAN, CAIN, IIAE9	Nucleoporin, 214kD	114350	NUP214	8021	ENSG00000126883,ENST00000359428;;;ENST00000359428	fused with DEK in AML; fused with ABL1 in T-ALL	Leukemia, acute myeloid, somatic	601626		3	Nup214
9q34.13	9:131125586-131234663	NUP214, D9S46E, CAN, CAIN, IIAE9	Nucleoporin, 214kD	114350	NUP214	8021	ENSG00000126883,ENST00000359428;;;ENST00000359428	fused with DEK in AML; fused with ABL1 in T-ALL	Leukemia, T-cell acute lymphoblastic, somatic	613065		3	Nup214
9q34.13	9:131125586-131234663	NUP214, D9S46E, CAN, CAIN, IIAE9	Nucleoporin, 214kD	114350	NUP214	8021	ENSG00000126883,ENST00000359428;;;ENST00000359428	fused with DEK in AML; fused with ABL1 in T-ALL	{Encephalopathy, acute, infection-induced, susceptibility to, 9}	618426	Autosomal recessive	3	Nup214
9q34.3	9:135702185-135795502	KCNT1, KIAA1422, DEE14, ENFL5	Potassium channel, subfamily T, member 1	608167	KCNT1	57582	ENSG00000107147,ENST00000371757;;;ENST00000371757		Developmental and epileptic encephalopathy 14	614959	Autosomal dominant	3	Kcnt1
9q34.3	9:135702185-135795502	KCNT1, KIAA1422, DEE14, ENFL5	Potassium channel, subfamily T, member 1	608167	KCNT1	57582	ENSG00000107147,ENST00000371757;;;ENST00000371757		Epilepsy nocturnal frontal lobe, 5	615005	Autosomal dominant	3	Kcnt1
9q34.3	9:137139154-137168756	GRIN1, NMDAR1, NDHMSR, NDHMSD, DEE101	Glutamate receptor, ionotropic, N-methyl D-aspartate 1	138249	GRIN1	2902	ENSG00000176884,ENST00000371561;;;ENST00000371561		Developmental and epileptic encephalopathy 101	619814	Autosomal recessive	3	Grin1
9q34.3	9:137139154-137168756	GRIN1, NMDAR1, NDHMSR, NDHMSD, DEE101	Glutamate receptor, ionotropic, N-methyl D-aspartate 1	138249	GRIN1	2902	ENSG00000176884,ENST00000371561;;;ENST00000371561		Neurodevelopmental disorder with or without hyperkinetic movements and seizures, autosomal dominant	614254	Autosomal dominant	3	Grin1
9q34.3	9:137139154-137168756	GRIN1, NMDAR1, NDHMSR, NDHMSD, DEE101	Glutamate receptor, ionotropic, N-methyl D-aspartate 1	138249	GRIN1	2902	ENSG00000176884,ENST00000371561;;;ENST00000371561		Neurodevelopmental disorder with or without hyperkinetic movements and seizures, autosomal recessive	617820	Autosomal recessive	3	Grin1
10p14	10:10462550-11336675	CELF2, CUGBP2, ETR3, BRUNOL3, DEE97	CUGbp- and ELAV-like family, member 2	602538	CELF2	10659	ENSG00000048740,ENST00000633077;;;ENST00000633077		Developmental and epileptic encephalopathy 97	619561	Autosomal dominant	3	Celf2
10p12.31	10:21533756-21743630	AF10	ALL1 fused gene from chromosome 10	602409	MLLT10	8028	ENSG00000078403,ENST00000307729;;;ENST00000307729	fuses with MLL and HEAB	Leukemia, acute myeloid	601626	Autosomal dominant; Somatic mutation	3	Mllt10
10q21	10:51100001-68800000	ALL1	Leukemia, acute lymphocytic, susceptibility to, 1	613065		100310785		associated with rs10821936	{Leukemia, acute lymphocytic, susceptibility to, 1}	613065		2
10q26.3	10:129835233-129964274	EBF3, COE3, HADDS	Early B-cell factor 3	607407	EBF3	253738	ENSG00000108001,ENST00000440978;;;ENST00000440978		Hypotonia, ataxia, and delayed development syndrome	617330	Autosomal dominant	3	Ebf3
11p15.5	11:790475-798281	SLC25A22, GC1, DEE3	Solute carrier family 25 (mitochondrial carrier, glutamate), member 22	609302	SLC25A22	79751	ENSG00000177542,ENST00000628067;;;ENST00000628067		Developmental and epileptic encephalopathy 3	609304	Autosomal recessive	3	Slc25a22
11p15.4	11:8224309-8268787	LMO1, RBTN1, RHOM1	LIM domain only 1 (rhombotin 1)	186921	LMO1	4004	ENSG00000166407,ENST00000335790;;;ENST00000335790		Leukemia, T-cell acute lymphoblastic	186921		2	Lmo1
11p15.4	11:9138825-9265350	DENND5A, RAB6IP1, KIAA1091, DEE49	DENN domain-containing protein 5A	617278	DENND5A	23258	ENSG00000184014,ENST00000328194;;;ENST00000328194		Developmental and epileptic encephalopathy 49	617281	Autosomal recessive	3	Dennd5a
11p14.1	11:27365961-27472790	LGR4, GPR48, BNMD17, DPSL	Leucine-rich repeat-containing G protein-coupled receptor 4	606666	LGR4	55366	ENSG00000205213,ENST00000379214;;;ENST00000379214	previously mapped to 5q34-q35.1	Delayed puberty, self-limited	619613	Autosomal dominant	3	Lgr4
11p14.1	11:27365961-27472790	LGR4, GPR48, BNMD17, DPSL	Leucine-rich repeat-containing G protein-coupled receptor 4	606666	LGR4	55366	ENSG00000205213,ENST00000379214;;;ENST00000379214	previously mapped to 5q34-q35.1	{Bone mineral density, low, susceptibility to}	615311		3	Lgr4
11p13	11:33858576-33892076	LMO2, RBTNL1, RHOM2, TTG2	LIM domain only 2 (rhombotin-like 1)	180385	LMO2	4005	ENSG00000135363,ENST00000257818;;;ENST00000257818	3rd rhombotin gene not on 11	Leukemia, acute T-cell	180385		2	Lmo2
11p13	11:35251205-35420507	SLC1A2, EAAT2, DEE41	Solute carrier family 1 (glial high affinity glutamate transporter), member 2	600300	SLC1A2	6506	ENSG00000110436,ENST00000278379;;;ENST00000278379		Developmental and epileptic encephalopathy 41	617105	Autosomal dominant	3	Slc1a2
11q12.2	11:61752636-61788518	MYRF, C11orf9, KIAA0954, MMERV, CUGS	Myelin regulatory factor	608329	MYRF	745	ENSG00000124920,ENST00000278836;;;ENST00000278836		Cardiac-urogenital syndrome	618280	Autosomal dominant	3	Myrf
11q12.2	11:61752636-61788518	MYRF, C11orf9, KIAA0954, MMERV, CUGS	Myelin regulatory factor	608329	MYRF	745	ENSG00000124920,ENST00000278836;;;ENST00000278836		Encephalitis/encephalopathy, mild, with reversible myelin vacuolization	618113	Autosomal dominant	3	Myrf
11q12.3	11:62690262-62709537	BSCL2, SPG17, HMN5, PELD, HMN5C	Seipin	606158	BSCL2	26580	ENSG00000168000,ENST00000360796;;;ENST00000360796		Encephalopathy, progressive, with or without lipodystrophy	615924	Autosomal recessive	3	Bscl2
11q12.3	11:62690262-62709537	BSCL2, SPG17, HMN5, PELD, HMN5C	Seipin	606158	BSCL2	26580	ENSG00000168000,ENST00000360796;;;ENST00000360796		Lipodystrophy, congenital generalized, type 2	269700	Autosomal recessive	3	Bscl2
11q12.3	11:62690262-62709537	BSCL2, SPG17, HMN5, PELD, HMN5C	Seipin	606158	BSCL2	26580	ENSG00000168000,ENST00000360796;;;ENST00000360796		Neuropathy, distal hereditary motor, type VC	619112	Autosomal dominant	3	Bscl2
11q12.3	11:62690262-62709537	BSCL2, SPG17, HMN5, PELD, HMN5C	Seipin	606158	BSCL2	26580	ENSG00000168000,ENST00000360796;;;ENST00000360796		Silver spastic paraplegia syndrome	270685	Autosomal dominant	3	Bscl2
11q13.2	11:67991100-68004097	UNC93B1, IIAE1	unc-93 homolog B1, TLR signaling regulator	608204	UNC93B1	81622	ENSG00000110057,ENST00000227471;;;ENST00000227471		{Encephalopathy, acute, infection-induced (herpes-specific), susceptibility to, 1}	610551		3	Unc93b1
11q13.3	11:70203296-70207390	FADD, IMD90	FAS-associating protein with death domain	602457	FADD	8772	ENSG00000168040,ENST00000301838;;;ENST00000301838		Immunodeficiency 90 with encephalopathy, functional hyposplenia, and hepatic dysfunction	613759	Autosomal recessive	3	Fadd
11q13.4	11:72002864-72080542	NUMA1	Nuclear mitotic apparatus protein-1	164009	NUMA1	4926	ENSG00000137497,ENST00000393695;;;ENST00000393695	fused with RARA in APL	Leukemia, acute promyelocytic, somatic	612376		3	Numa1
11q13.4	11:74490519-74493724	LIPT2	Lipoyl(octanoyl) transferase 2	617659	LIPT2	387787	ENSG00000175536,ENST00000310109;;;ENST00000310109		Encephalopathy, neonatal severe, with lactic acidosis and brain abnormalities	617668	Autosomal recessive	3	Lipt2
11q14.2	11:85957175-86069860	PICALM, CALM, CLTH, LAP	Phosphatidylinositol-binding clathrin assembly protein	603025	PICALM	8301	ENSG00000073921,ENST00000393346;;;ENST00000393346	fuses with AF10 in t(10;11)	Leukemia, acute myeloid, somatic	601626		3	Picalm
11q23.2	11:114059711-114256770	ZBTB16, ZNF145, PLZF	Zinc finger- and BTB domain-containing protein 16 (promyelocytic leukemia zinc finger)	176797	ZBTB16	7704	ENSG00000109906,ENST00000335953;;;ENST00000335953	fused with RARA in APL of t(11;17) type	Leukemia, acute promyelocytic, PL2F/RARA type			3	Zbtb16
11q23.3	11:119084881-119093549	HMBS, PBGD, UPS	Hydroxymethylbilane synthase	609806	HMBS	3145	ENSG00000256269,ENST00000652429;;;ENST00000652429		Porphyria, acute intermittent	176000	Autosomal dominant	3	Hmbs
11q23.3	11:119084881-119093549	HMBS, PBGD, UPS	Hydroxymethylbilane synthase	609806	HMBS	3145	ENSG00000256269,ENST00000652429;;;ENST00000652429		Porphyria, acute intermittent, nonerythroid variant	176000	Autosomal dominant	3	Hmbs
12p13.31	12:8082274-8097881	NECAP1, DEE21	NECAP endocytosis-associated protein 1	611623	NECAP1	25977	ENSG00000089818,ENST00000339754;;;ENST00000339754		Developmental and epileptic encephalopathy 21	615833	Autosomal recessive	3	Necap1
12p13.2	12:11649674-11895377	ETV6, TEL, THC5	ETS variant transcription factor 6	600618	ETV6	2120	ENSG00000139083,ENST00000396373;;;ENST00000396373	fused to PDGFRB or AML1 in leukemia	Leukemia, acute myeloid, somatic	601626		3	Etv6
12p13.2	12:11649674-11895377	ETV6, TEL, THC5	ETS variant transcription factor 6	600618	ETV6	2120	ENSG00000139083,ENST00000396373;;;ENST00000396373	fused to PDGFRB or AML1 in leukemia	Thrombocytopenia 5	616216	Autosomal dominant	3	Etv6
12p13.1	12:13537337-13982134	GRIN2B, NMDAR2B, MRD6, DEE27	Glutamate receptor, ionotropic, N-methyl D-aspartate 2B	138252	GRIN2B	2904	ENSG00000273079,ENST00000609686;;;ENST00000609686		Developmental and epileptic encephalopathy 27	616139	Autosomal dominant	3	Grin2b
12p13.1	12:13537337-13982134	GRIN2B, NMDAR2B, MRD6, DEE27	Glutamate receptor, ionotropic, N-methyl D-aspartate 2B	138252	GRIN2B	2904	ENSG00000273079,ENST00000609686;;;ENST00000609686		Intellectual developmental disorder, autosomal dominant 6, with or without seizures	613970	Autosomal dominant	3	Grin2b
12p12.1	12:25205246-25250929	KRAS, KRAS2, RASK2, NS, CFC2, RALD, OES	KRAS protooncogene, GTPase	190070	KRAS	3845	ENSG00000133703,ENST00000311936;;;ENST00000311936	pseudogene KRAS1P on 6p12-p11	Arteriovenous malformation of the brain, somatic	108010		3	Kras
12p12.1	12:25205246-25250929	KRAS, KRAS2, RASK2, NS, CFC2, RALD, OES	KRAS protooncogene, GTPase	190070	KRAS	3845	ENSG00000133703,ENST00000311936;;;ENST00000311936	pseudogene KRAS1P on 6p12-p11	Bladder cancer, somatic	109800		3	Kras
12p12.1	12:25205246-25250929	KRAS, KRAS2, RASK2, NS, CFC2, RALD, OES	KRAS protooncogene, GTPase	190070	KRAS	3845	ENSG00000133703,ENST00000311936;;;ENST00000311936	pseudogene KRAS1P on 6p12-p11	Breast cancer, somatic	114480		3	Kras
12p12.1	12:25205246-25250929	KRAS, KRAS2, RASK2, NS, CFC2, RALD, OES	KRAS protooncogene, GTPase	190070	KRAS	3845	ENSG00000133703,ENST00000311936;;;ENST00000311936	pseudogene KRAS1P on 6p12-p11	Cardiofaciocutaneous syndrome 2	615278	Autosomal dominant	3	Kras
12p12.1	12:25205246-25250929	KRAS, KRAS2, RASK2, NS, CFC2, RALD, OES	KRAS protooncogene, GTPase	190070	KRAS	3845	ENSG00000133703,ENST00000311936;;;ENST00000311936	pseudogene KRAS1P on 6p12-p11	Gastric cancer, somatic	613659		3	Kras
12p12.1	12:25205246-25250929	KRAS, KRAS2, RASK2, NS, CFC2, RALD, OES	KRAS protooncogene, GTPase	190070	KRAS	3845	ENSG00000133703,ENST00000311936;;;ENST00000311936	pseudogene KRAS1P on 6p12-p11	Leukemia, acute myeloid, somatic	601626		3	Kras
12p12.1	12:25205246-25250929	KRAS, KRAS2, RASK2, NS, CFC2, RALD, OES	KRAS protooncogene, GTPase	190070	KRAS	3845	ENSG00000133703,ENST00000311936;;;ENST00000311936	pseudogene KRAS1P on 6p12-p11	Lung cancer, somatic	211980		3	Kras
12p12.1	12:25205246-25250929	KRAS, KRAS2, RASK2, NS, CFC2, RALD, OES	KRAS protooncogene, GTPase	190070	KRAS	3845	ENSG00000133703,ENST00000311936;;;ENST00000311936	pseudogene KRAS1P on 6p12-p11	Noonan syndrome 3	609942	Autosomal dominant	3	Kras
12p12.1	12:25205246-25250929	KRAS, KRAS2, RASK2, NS, CFC2, RALD, OES	KRAS protooncogene, GTPase	190070	KRAS	3845	ENSG00000133703,ENST00000311936;;;ENST00000311936	pseudogene KRAS1P on 6p12-p11	Oculoectodermal syndrome, somatic	600268		3	Kras
12p12.1	12:25205246-25250929	KRAS, KRAS2, RASK2, NS, CFC2, RALD, OES	KRAS protooncogene, GTPase	190070	KRAS	3845	ENSG00000133703,ENST00000311936;;;ENST00000311936	pseudogene KRAS1P on 6p12-p11	Pancreatic carcinoma, somatic	260350		3	Kras
12p12.1	12:25205246-25250929	KRAS, KRAS2, RASK2, NS, CFC2, RALD, OES	KRAS protooncogene, GTPase	190070	KRAS	3845	ENSG00000133703,ENST00000311936;;;ENST00000311936	pseudogene KRAS1P on 6p12-p11	RAS-associated autoimmune leukoproliferative disorder	614470	Autosomal dominant	3	Kras
12p12.1	12:25205246-25250929	KRAS, KRAS2, RASK2, NS, CFC2, RALD, OES	KRAS protooncogene, GTPase	190070	KRAS	3845	ENSG00000133703,ENST00000311936;;;ENST00000311936	pseudogene KRAS1P on 6p12-p11	Schimmelpenning-Feuerstein-Mims syndrome, somatic mosaic	163200		3	Kras
12p11.21	12:32679301-32745650	DNM1L, DRP1, DVLP, DYMPLE, EMPF1, OPA5	Dynamin 1-like	603850	DNM1L	10059	ENSG00000087470,ENST00000549701;;;ENST00000549701		Encephalopathy, lethal, due to defective mitochondrial peroxisomal fission 1	614388	Autosomal dominant; Autosomal recessive	3	Dnm1l
12p11.21	12:32679301-32745650	DNM1L, DRP1, DVLP, DYMPLE, EMPF1, OPA5	Dynamin 1-like	603850	DNM1L	10059	ENSG00000087470,ENST00000549701;;;ENST00000549701		Optic atrophy 5	610708	Autosomal dominant	3	Dnm1l
12q13.13	12:51591233-51812864	SCN8A, CIAT, DEE13, BFIS5, MYOCL2	Sodium voltage-gated channel, alpha subunit 8	600702	SCN8A	6334	ENSG00000196876,ENST00000627620;;;ENST00000627620	mutation identified in 1 MYOCL2 family	?Myoclonus, familial, 2	618364	Autosomal dominant	3	Scn8a
12q13.13	12:51591233-51812864	SCN8A, CIAT, DEE13, BFIS5, MYOCL2	Sodium voltage-gated channel, alpha subunit 8	600702	SCN8A	6334	ENSG00000196876,ENST00000627620;;;ENST00000627620	mutation identified in 1 MYOCL2 family	Cognitive impairment with or without cerebellar ataxia	614306	Autosomal dominant	3	Scn8a
12q13.13	12:51591233-51812864	SCN8A, CIAT, DEE13, BFIS5, MYOCL2	Sodium voltage-gated channel, alpha subunit 8	600702	SCN8A	6334	ENSG00000196876,ENST00000627620;;;ENST00000627620	mutation identified in 1 MYOCL2 family	Developmental and epileptic encephalopathy 13	614558	Autosomal dominant	3	Scn8a
12q13.13	12:51591233-51812864	SCN8A, CIAT, DEE13, BFIS5, MYOCL2	Sodium voltage-gated channel, alpha subunit 8	600702	SCN8A	6334	ENSG00000196876,ENST00000627620;;;ENST00000627620	mutation identified in 1 MYOCL2 family	Seizures, benign familial infantile, 5	617080	Autosomal dominant	3	Scn8a
12q14.2	12:64452120-64502114	TBK1, NAK, FTDALS4, IIAE8	TANK-binding kinase 1	604834	TBK1	29110	ENSG00000183735,ENST00000331710;;;ENST00000331710		Frontotemporal dementia and/or amyotrophic lateral sclerosis 4	616439	Autosomal dominant	3	Tbk1
12q14.2	12:64452120-64502114	TBK1, NAK, FTDALS4, IIAE8	TANK-binding kinase 1	604834	TBK1	29110	ENSG00000183735,ENST00000331710;;;ENST00000331710		{Encephalopathy, acute, infection-induced (herpes-specific), susceptibility to, 8}	617900	Autosomal dominant	3	Tbk1
12q21.1	12:75040078-75209839	KCNC2, DEE103	Potassium voltage-gated channel, Shaw-related subfamily, member 2	176256	KCNC2	3747	ENSG00000166006,ENST00000549446;;;ENST00000549446	previously on 19q13.3-q13.4	Developmental and epileptic encephalopathy 103	619913	Autosomal dominant	3	Kcnc2
12q23.3	12:106991364-107093549	CRY1, PHLL1, DSPD	Cryptochrome 1 (photolyase-like)	601933	CRY1	1407	ENSG00000008405,ENST00000008527;;;ENST00000008527		{Delayed sleep phase disorder, susceptibility to}	614163	Autosomal dominant	3	Cry1
12q24.11-q24.12	12:111034165-111350554	CUX2, CDP2, CUTL2, DEE67	Cut-like homeobox 2	610648	CUX2	23316	ENSG00000111249,ENST00000261726;;;ENST00000261726		Developmental and epileptic encephalopathy 67	618141	Autosomal dominant	3	Cux2
12q24.12	12:111766933-111817532	ALDH2	Aldehyde dehydrogenase 2 family, mitochondrial	100650	ALDH2	217	ENSG00000111275,ENST00000261733;;;ENST00000261733		Alcohol sensitivity, acute	610251	Autosomal dominant	3	Aldh2
12q24.12	12:111766933-111817532	ALDH2	Aldehyde dehydrogenase 2 family, mitochondrial	100650	ALDH2	217	ENSG00000111275,ENST00000261733;;;ENST00000261733		{Esophageal cancer, alcohol-related, susceptibility to}			3	Aldh2
12q24.12	12:111766933-111817532	ALDH2	Aldehyde dehydrogenase 2 family, mitochondrial	100650	ALDH2	217	ENSG00000111275,ENST00000261733;;;ENST00000261733		{Hangover, susceptibility to}	610251	Autosomal dominant	3	Aldh2
12q24.12	12:111766933-111817532	ALDH2	Aldehyde dehydrogenase 2 family, mitochondrial	100650	ALDH2	217	ENSG00000111275,ENST00000261733;;;ENST00000261733		{Sublingual nitroglycerin, susceptibility to poor response to}			3	Aldh2
13q12.2	13:28003274-28100576	FLT3	fms-related tyrosine kinase-3	136351	FLT3	2322	ENSG00000122025,ENST00000241453;;;ENST00000241453		Leukemia, acute lymphoblastic, somatic	613065		3	Flt3
13q12.2	13:28003274-28100576	FLT3	fms-related tyrosine kinase-3	136351	FLT3	2322	ENSG00000122025,ENST00000241453;;;ENST00000241453		Leukemia, acute myeloid, reduced survival in, somatic	601626		3	Flt3
13q12.2	13:28003274-28100576	FLT3	fms-related tyrosine kinase-3	136351	FLT3	2322	ENSG00000122025,ENST00000241453;;;ENST00000241453		Leukemia, acute myeloid, somatic	601626		3	Flt3
13q14.13	13:45337480-45337609	SNORA31, IIAE10	Small nucleolar RNA, H/ACA box, 31	619378	SNORA31	677814	ENSG00000199477,ENST00000362607		{Encephalopathy, acute, infection-induced (herpes-specific), susceptibility to, 10}	619396	Autosomal dominant	3
13q34	13:110615460-110639996	NAXD, CARKD, PEBEL2	NAD(P)HX dehydratase	615910	NAXD	55739	ENSG00000213995,ENST00000680254;;;ENST00000680254		Encephalopathy, progressive, early-onset, with brain edema and/or leukoencephalopathy, 2	618321	Autosomal recessive	3	Naxd
14q32.32	14:102777449-102911500	TRAF3, CD40BP, LAP1, CAP1, CRAF1, IIAE5	TNF receptor-associated factor 3	601896	TRAF3	7187	ENSG00000131323,ENST00000392745;;;ENST00000392745	mutation identified in 1 IIAE5 patient	{?Encephalopathy, acute, infection-induced (herpes-specific), susceptibility to, 5}	614849		3	Traf3
14q32.33	14:105300774-105398147	PACS2, KIAA0602, DEE66	Phosphofurin acidic cluster sorting protein 2	610423	PACS2	23241	ENSG00000179364,ENST00000447393;;;ENST00000447393		Developmental and epileptic encephalopathy 66	618067	Autosomal dominant	3	Pacs2
15q12	15:26543552-26773763	GABRB3, ECA5, DEE43	Gamma-aminobutyric acid (GABA) A receptor, beta-3	137192	GABRB3	2562	ENSG00000166206,ENST00000311550;;;ENST00000311550		Developmental and epileptic encephalopathy 43	617113	Autosomal dominant	3	Gabrb3
15q12	15:26543552-26773763	GABRB3, ECA5, DEE43	Gamma-aminobutyric acid (GABA) A receptor, beta-3	137192	GABRB3	2562	ENSG00000166206,ENST00000311550;;;ENST00000311550		{Epilepsy, childhood absence, susceptibility to, 5}	612269		3	Gabrb3
15q12	15:26866719-26949208	GABRA5, DEE79	Gamma-aminobutyric acid (GABA) A receptor, alpha-5	137142	GABRA5	2558	ENSG00000186297,ENST00000335625;;;ENST00000335625	100kb from GABRB3	Developmental and epileptic encephalopathy 79	618559	Autosomal dominant	3	Gabra5
15q21.2	15:51447791-51622771	DMXL2, RC3, KIAA0856, PEPNS, DFNA71, DEE81	DMX-like 2	612186	DMXL2	23312	ENSG00000104093,ENST00000560891;;;ENST00000560891	mutation identified in 1 PEPNS family and 1 DFNA71 family	?Deafness, autosomal dominant 71	617605	Autosomal dominant	3	Dmxl2
15q21.2	15:51447791-51622771	DMXL2, RC3, KIAA0856, PEPNS, DFNA71, DEE81	DMX-like 2	612186	DMXL2	23312	ENSG00000104093,ENST00000560891;;;ENST00000560891	mutation identified in 1 PEPNS family and 1 DFNA71 family	?Polyendocrine-polyneuropathy syndrome	616113	Autosomal recessive	3	Dmxl2
15q21.2	15:51447791-51622771	DMXL2, RC3, KIAA0856, PEPNS, DFNA71, DEE81	DMX-like 2	612186	DMXL2	23312	ENSG00000104093,ENST00000560891;;;ENST00000560891	mutation identified in 1 PEPNS family and 1 DFNA71 family	Developmental and epileptic encephalopathy 81	618663	Autosomal recessive	3	Dmxl2
15q21.3	15:55319222-55355648	PIGB, DEE80	Phosphatidylinositol glycan, class B	604122	PIGB	9488	ENSG00000069943,ENST00000164305;;;ENST00000164305		Developmental and epileptic encephalopathy 80	618580	Autosomal recessive	3	Pigb
15q24.1	15:73994716-74047827	PML, MYL	Promyelocytic leukemia, inducer of	102578	PML	5371	ENSG00000140464,ENST00000268058;;;ENST00000268058	fused with RARA in APL	Leukemia, acute promyelocytic, PML/RARA type			3	Pml
15q25.2	15:82659281-82709875	AP3B2, NAPTB, DEE48	Adaptor-related protein complex 3, beta 2 subunit	602166	AP3B2	8120	ENSG00000103723,ENST00000535359;;;ENST00000535359		Developmental and epileptic encephalopathy 48	617276	Autosomal recessive	3	Ap3b2
15q26.1	15:92900324-93027996	CHD2, DEE94	Chromodomain helicase DNA binding protein-2	602119	CHD2	1106	ENSG00000173575,ENST00000394196;;;ENST00000394196		Developmental and epileptic encephalopathy 94	615369	Autosomal dominant	3	Chd2
16p13.3	16:1444935-1475028	CLCN7, CLC7, OPTA2, OPTB4, HOD	Chloride channel-7	602727	CLCN7	1186	ENSG00000103249,ENST00000382745;;;ENST00000382745		Hypopigmentation, organomegaly, and delayed myelination and development	618541	Autosomal dominant	3	Clcn7
16p13.3	16:1444935-1475028	CLCN7, CLC7, OPTA2, OPTB4, HOD	Chloride channel-7	602727	CLCN7	1186	ENSG00000103249,ENST00000382745;;;ENST00000382745		Osteopetrosis, autosomal dominant 2	166600	Autosomal dominant	3	Clcn7
16p13.3	16:1444935-1475028	CLCN7, CLC7, OPTA2, OPTB4, HOD	Chloride channel-7	602727	CLCN7	1186	ENSG00000103249,ENST00000382745;;;ENST00000382745		Osteopetrosis, autosomal recessive 4	611490	Autosomal recessive	3	Clcn7
16p13.3	16:2475127-2505730	TBC1D24, KIAA1171, FIME, DEE16, DOORS, DFNB86, DFNA65, EPRPDC	TBC1 domain family, member 24	613577	TBC1D24	57465	ENSG00000162065,ENST00000646147;;;ENST00000646147		Deafness, autosomal dominant 65	616044	Autosomal dominant	3	Tbc1d24
16p13.3	16:2475127-2505730	TBC1D24, KIAA1171, FIME, DEE16, DOORS, DFNB86, DFNA65, EPRPDC	TBC1 domain family, member 24	613577	TBC1D24	57465	ENSG00000162065,ENST00000646147;;;ENST00000646147		Deafness, autosomal recessive 86	614617	Autosomal recessive	3	Tbc1d24
16p13.3	16:2475127-2505730	TBC1D24, KIAA1171, FIME, DEE16, DOORS, DFNB86, DFNA65, EPRPDC	TBC1 domain family, member 24	613577	TBC1D24	57465	ENSG00000162065,ENST00000646147;;;ENST00000646147		Developmental and epileptic encephalopathy 16	615338	Autosomal recessive	3	Tbc1d24
16p13.3	16:2475127-2505730	TBC1D24, KIAA1171, FIME, DEE16, DOORS, DFNB86, DFNA65, EPRPDC	TBC1 domain family, member 24	613577	TBC1D24	57465	ENSG00000162065,ENST00000646147;;;ENST00000646147		DOORS syndrome	220500	Autosomal recessive	3	Tbc1d24
16p13.3	16:2475127-2505730	TBC1D24, KIAA1171, FIME, DEE16, DOORS, DFNB86, DFNA65, EPRPDC	TBC1 domain family, member 24	613577	TBC1D24	57465	ENSG00000162065,ENST00000646147;;;ENST00000646147		Epilepsy, rolandic, with paroxysmal exercise-induce dystonia and writer's cramp	608105	Autosomal recessive	3	Tbc1d24
16p13.3	16:2475127-2505730	TBC1D24, KIAA1171, FIME, DEE16, DOORS, DFNB86, DFNA65, EPRPDC	TBC1 domain family, member 24	613577	TBC1D24	57465	ENSG00000162065,ENST00000646147;;;ENST00000646147		Myoclonic epilepsy, infantile, familial	605021	Autosomal recessive	3	Tbc1d24
16p13.3	16:3242027-3256633	MEFV, MEF, FMF, PAAND	MEFV innate immunity regulator, pyrin	608107	MEFV	4210	ENSG00000103313,ENST00000219596;;;ENST00000219596	between D16S80 and D16S283	Familial Mediterranean fever, AD	134610	Autosomal dominant	3	Mefv
16p13.3	16:3242027-3256633	MEFV, MEF, FMF, PAAND	MEFV innate immunity regulator, pyrin	608107	MEFV	4210	ENSG00000103313,ENST00000219596;;;ENST00000219596	between D16S80 and D16S283	Familial Mediterranean fever, AR	249100	Autosomal recessive	3	Mefv
16p13.3	16:3242027-3256633	MEFV, MEF, FMF, PAAND	MEFV innate immunity regulator, pyrin	608107	MEFV	4210	ENSG00000103313,ENST00000219596;;;ENST00000219596	between D16S80 and D16S283	Neutrophilic dermatosis, acute febrile	608068	Autosomal dominant	3	Mefv
16p13.3	16:3725054-3880713	CREBBP, CBP, RSTS1, MKHK1	CREB binding protein	600140	CREBBP	1387	ENSG00000005339,ENST00000262367;;;ENST00000262367	fusion partner with MORF in AML; fusion partner with MLL in therapy-related acute leukemia; fusion partner with MOZ in AML	Menke-Hennekam syndrome 1	618332	Autosomal dominant	3	Crebbp
16p13.3	16:3725054-3880713	CREBBP, CBP, RSTS1, MKHK1	CREB binding protein	600140	CREBBP	1387	ENSG00000005339,ENST00000262367;;;ENST00000262367	fusion partner with MORF in AML; fusion partner with MLL in therapy-related acute leukemia; fusion partner with MOZ in AML	Rubinstein-Taybi syndrome 1	180849	Autosomal dominant	3	Crebbp
16p13.11	16:15703135-15857028	MYH11, AAT4, FAA4, VSCM2	Myosin, heavy polypeptide-11, smooth muscle	160745	MYH11	4629	ENSG00000133392,ENST00000300036;;;ENST00000300036	fused with CBFB by inversion in acute myelomonocytic leukemia	Aortic aneurysm, familial thoracic 4	132900	Autosomal dominant	3	Myh11
16p13.11	16:15703135-15857028	MYH11, AAT4, FAA4, VSCM2	Myosin, heavy polypeptide-11, smooth muscle	160745	MYH11	4629	ENSG00000133392,ENST00000300036;;;ENST00000300036	fused with CBFB by inversion in acute myelomonocytic leukemia	Megacystis-microcolon-intestinal hypoperistalsis syndrome 2	619351	Autosomal recessive	3	Myh11
16p13.11	16:15703135-15857028	MYH11, AAT4, FAA4, VSCM2	Myosin, heavy polypeptide-11, smooth muscle	160745	MYH11	4629	ENSG00000133392,ENST00000300036;;;ENST00000300036	fused with CBFB by inversion in acute myelomonocytic leukemia	Visceral myopathy 2	619350	Autosomal dominant	3	Myh11
16q13	16:56191489-56357444	GNAO1, DEE17, NEDIM	Guanine nucleotide-binding protein (G protein), alpha-activating activity	139311	GNAO1	2775	ENSG00000087258,ENST00000262493;;;ENST00000262493	close to MT1 in mouse	Developmental and epileptic encephalopathy 17	615473	Autosomal dominant	3	Gnao1
16q13	16:56191489-56357444	GNAO1, DEE17, NEDIM	Guanine nucleotide-binding protein (G protein), alpha-activating activity	139311	GNAO1	2775	ENSG00000087258,ENST00000262493;;;ENST00000262493	close to MT1 in mouse	Neurodevelopmental disorder with involuntary movements	617493	Autosomal dominant	3	Gnao1
16q21	16:58707131-58734316	GOT2, DEE82	Glutamic-oxaloacetic transaminase 2, mitochondrial	138150	GOT2	2806	ENSG00000125166,ENST00000245206;;;ENST00000245206	?pseudogenes on 12 and 1	Developmental and epileptic encephalopathy 82	618721	Autosomal recessive	3	Got2
16q22.1	16:69709401-69726560	NQO1, DIA4, NMOR1	NAD(P)H dehydrogenase, quinone 1 (diaphorase-4)	125860	NQO1	1728	ENSG00000181019,ENST00000320623;;;ENST00000320623		{Benzene toxicity, susceptibility to}			3	Nqo1
16q22.1	16:69709401-69726560	NQO1, DIA4, NMOR1	NAD(P)H dehydrogenase, quinone 1 (diaphorase-4)	125860	NQO1	1728	ENSG00000181019,ENST00000320623;;;ENST00000320623		{Breast cancer, poor survival after chemotherapy for}			3	Nqo1
16q22.1	16:69709401-69726560	NQO1, DIA4, NMOR1	NAD(P)H dehydrogenase, quinone 1 (diaphorase-4)	125860	NQO1	1728	ENSG00000181019,ENST00000320623;;;ENST00000320623		{Leukemia, post-chemotherapy, susceptibility to}			3	Nqo1
16q22.1	16:70252298-70289506	AARS1, AARS, CMT2N, DEE29, HDLS2, TTD8	Alanyl-tRNA synthetase 1	601065	AARS1	16	ENSG00000090861,ENST00000261772;;;ENST00000261772	mutation identified in 1 HDLS2 family	?Leukoencephalopathy, hereditary diffuse, with spheroids 2	619661	Autosomal dominant	3	Aars
16q22.1	16:70252298-70289506	AARS1, AARS, CMT2N, DEE29, HDLS2, TTD8	Alanyl-tRNA synthetase 1	601065	AARS1	16	ENSG00000090861,ENST00000261772;;;ENST00000261772	mutation identified in 1 HDLS2 family	Charcot-Marie-Tooth disease, axonal, type 2N	613287	Autosomal dominant	3	Aars
16q22.1	16:70252298-70289506	AARS1, AARS, CMT2N, DEE29, HDLS2, TTD8	Alanyl-tRNA synthetase 1	601065	AARS1	16	ENSG00000090861,ENST00000261772;;;ENST00000261772	mutation identified in 1 HDLS2 family	Developmental and epileptic encephalopathy 29	616339	Autosomal recessive	3	Aars
16q22.1	16:70252298-70289506	AARS1, AARS, CMT2N, DEE29, HDLS2, TTD8	Alanyl-tRNA synthetase 1	601065	AARS1	16	ENSG00000090861,ENST00000261772;;;ENST00000261772	mutation identified in 1 HDLS2 family	Trichothiodystrophy 8, nonphotosensitive	619691	Autosomal recessive	3	Aars
16q23.1-q23.2	16:78099654-79212667	WWOX, FOR, SCAR12, DEE28	WW domain-containing oxidoreductase	605131	WWOX	51741	ENSG00000186153,ENST00000566780;;;ENST00000566780		Developmental and epileptic encephalopathy 28	616211	Autosomal recessive	3	Wwox
16q23.1-q23.2	16:78099654-79212667	WWOX, FOR, SCAR12, DEE28	WW domain-containing oxidoreductase	605131	WWOX	51741	ENSG00000186153,ENST00000566780;;;ENST00000566780		Esophageal squamous cell carcinoma, somatic	133239		3	Wwox
16q23.1-q23.2	16:78099654-79212667	WWOX, FOR, SCAR12, DEE28	WW domain-containing oxidoreductase	605131	WWOX	51741	ENSG00000186153,ENST00000566780;;;ENST00000566780		Spinocerebellar ataxia, autosomal recessive 12	614322	Autosomal recessive	3	Wwox
16q23.2	16:81081945-81096395	GCSH, NKH	Glycine cleavage system H protein	238330	GCSH	2653	ENSG00000140905,ENST00000315467;;;ENST00000315467	mutation identified in 1 NKH patient	?Glycine encephalopathy	605899	Autosomal recessive	3	Gcsh
16q24.3	16:88856220-88862678	TRAPPC2L, PERRB	Trafficking protein particle complex 2-like	610970	TRAPPC2L	51693	ENSG00000167515,ENST00000568583		Encephalopathy, progressive, early-onset, with episodic rhabdomyolysis	618331	Autosomal recessive	3	Trappc2l
17p13.1	17:6684719-6713369	SLC13A5, NACT, DEE25	Solute carrier family 13 (sodium-dependent citrate transporter), member 5	608305	SLC13A5	284111	ENSG00000141485,ENST00000433363;;;ENST00000433363		Developmental and epileptic encephalopathy 25, with amelogenesis imperfecta	615905	Autosomal recessive	3	Slc13a5
17q11.2	17:28553387-28571524	PIGS, GPIBD18, DEE95	Phosphatidylinositol glycan, class S	610271	PIGS	94005	ENSG00000087111,ENST00000308360;;;ENST00000308360		Developmental and epileptic encephalopathy 95	618143	Autosomal recessive	3	Pigs
17q12	17:35871491-35880360	CCL5, SCYA5, D17S136E, TCP228	Chemokine, C-C motif, ligand 5	187011	CCL5	6352	ENSG00000271503,ENST00000651122;;;ENST00000651122		{HIV-1 disease, delayed progression of}	609423		3	Ccl5
17q12	17:35871491-35880360	CCL5, SCYA5, D17S136E, TCP228	Chemokine, C-C motif, ligand 5	187011	CCL5	6352	ENSG00000271503,ENST00000651122;;;ENST00000651122		{HIV-1 disease, rapid progression of}	609423		3	Ccl5
17q12	17:39603768-39607920	NEUROD2, DEE72	Neurogenic differentiation 2	601725	NEUROD2	4761	ENSG00000171532,ENST00000302584;;;ENST00000302584		Developmental and epileptic encephalopathy 72	618374	Autosomal dominant	3	Neurod2
17q21.2	17:40309180-40357643	RARA	Retinoic acid receptor, alpha polypeptide	180240	RARA	5914	ENSG00000131759,ENST00000254066;;;ENST00000254066	fused with MYL in APL	Leukemia, acute promyelocytic	612376		1	Rara
17q21.2	17:42199177-42288370	STAT5B, GHISID2	Signal transducer and activator of transcription 5B	604260	STAT5B	6777	ENSG00000173757,ENST00000293328;;;ENST00000293328	fused with RARA in PML	Growth hormone insensitivity with immune dysregulation 1, autosomal recessive	245590	Autosomal recessive	3	Stat5b
17q21.2	17:42199177-42288370	STAT5B, GHISID2	Signal transducer and activator of transcription 5B	604260	STAT5B	6777	ENSG00000173757,ENST00000293328;;;ENST00000293328	fused with RARA in PML	Growth hormone insensitivity with immune dysregulation 2, autosomal dominant	618985	Autosomal dominant	3	Stat5b
17q21.2	17:42199177-42288370	STAT5B, GHISID2	Signal transducer and activator of transcription 5B	604260	STAT5B	6777	ENSG00000173757,ENST00000293328;;;ENST00000293328	fused with RARA in PML	Leukemia, acute promyelocytic, somatic	102578		3	Stat5b
17q21.2	17:42313324-42388442	STAT3, APRF, HIES, ADMIO1	Signal transducer and activator of transcription-3 (acute-phase response factor)	102582	STAT3	6774	ENSG00000168610,ENST00000264657;;;ENST00000264657		Autoimmune disease, multisystem, infantile-onset, 1	615952	Autosomal dominant	3	Stat3
17q21.2	17:42313324-42388442	STAT3, APRF, HIES, ADMIO1	Signal transducer and activator of transcription-3 (acute-phase response factor)	102582	STAT3	6774	ENSG00000168610,ENST00000264657;;;ENST00000264657		Hyper-IgE recurrent infection syndrome	147060	Autosomal dominant	3	Stat3
17q21.2	17:42458878-42522579	ATP6V0A1, ATP6N1A, VPP1, DEE104, NEDEBA	ATPase, H+ transporting, V0 subunit A1	192130	ATP6V0A1	535	ENSG00000033627,ENST00000343619;;;ENST00000343619		Developmental and epileptic encephalopathy 104	619970	Autosomal dominant	3	Atp6v0a1
17q21.2	17:42458878-42522579	ATP6V0A1, ATP6N1A, VPP1, DEE104, NEDEBA	ATPase, H+ transporting, V0 subunit A1	192130	ATP6V0A1	535	ENSG00000033627,ENST00000343619;;;ENST00000343619		Neurodevelopmental disorder with epilepsy and brain atrophy	619971	Autosomal recessive	3	Atp6v0a1
17q21.31	17:46590669-46757464	NSF, DEE96	N-ethylmaleimide-sensitive factor	601633	NSF	4905	ENSG00000073969,ENST00000398238;;;ENST00000398238		Developmental and epileptic encephalopathy 96	619340	Autosomal dominant	3	Nsf
17q25	17:72900001-83257441	DSPS	Delayed sleep phase syndrome, susceptibility to	614163				associated with rs28936679 in AANAT	{Delayed sleep phase syndrome, susceptibility to}	614163	Autosomal dominant	2
17q25.1	17:74950742-74972759	HID1, 17orf28, DMC1, DEE105	HID1 domain-containing protein 1	605752	HID1	283987	ENSG00000167861,ENST00000425042;;;ENST00000425042		Developmental and epileptic encephalopathy 105 with hypopituitarism	619983	Autosomal recessive	3	Hid1
17q25.3	17:82752065-82945914	TBCD, PEBAT	Tubulin-specific chaperone D	604649	TBCD	6904	ENSG00000141556,ENST00000355528;;;ENST00000355528		Encephalopathy, progressive, early-onset, with brain atrophy and thin corpus callosum	617193	Autosomal recessive	3	Tbcd
19p13.3	19:4360370-4400547	SH3GL1, EEN	SH3 domain GRB2-like 1 (Extra 11-19 leukemia fusion gene)	601768	SH3GL1	6455	ENSG00000141985,ENST00000269886;;;ENST00000269886		Leukemia, acute myeloid	601626	Autosomal dominant; Somatic mutation	1	Sh3gl1
19p13.3	19:4815932-4831712	TICAM1, TRIF, IIAE6	TIR domain-containing adaptor molecule 1	607601	TICAM1	148022	ENSG00000127666,ENST00000248244;;;ENST00000248244		{Encephalopathy, acute, infection-induced (herpes-specific), susceptibility to, 6}	614850	Autosomal dominant; Autosomal recessive	3	Ticam1
19p13.13	19:13099033-13102858	LYL1	Lymphoblastic leukemia derived sequence-1	151440	LYL1	4066	ENSG00000104903,ENST00000264824;;;ENST00000264824		Leukemia, T-cell acute lymphoblastoid	151440		2	Lyl1
19p13.13	19:13116852-13141147	NACC1, BTBD14B, NECFM	Nucleus accumbens-associated protein 1, BEN and BTB/POZ domains-containing	610672	NACC1	112939	ENSG00000160877,ENST00000292431;;;ENST00000292431		Neurodevelopmental disorder with epilepsy, cataracts, feeding difficulties, and delayed brain myelination	617393	Autosomal dominant	3	Nacc1
19p13.13	19:13206442-13506479	CACNA1A, CACNL1A4, SCA6, DEE42	Calcium channel, voltage-dependent, P/Q type, alpha 1A subunit	601011	CACNA1A	773	ENSG00000141837,ENST00000360228;;;ENST00000360228		Developmental and epileptic encephalopathy 42	617106	Autosomal dominant	3	Cacna1a
19p13.13	19:13206442-13506479	CACNA1A, CACNL1A4, SCA6, DEE42	Calcium channel, voltage-dependent, P/Q type, alpha 1A subunit	601011	CACNA1A	773	ENSG00000141837,ENST00000360228;;;ENST00000360228		Episodic ataxia, type 2	108500	Autosomal dominant	3	Cacna1a
19p13.13	19:13206442-13506479	CACNA1A, CACNL1A4, SCA6, DEE42	Calcium channel, voltage-dependent, P/Q type, alpha 1A subunit	601011	CACNA1A	773	ENSG00000141837,ENST00000360228;;;ENST00000360228		Migraine, familial hemiplegic, 1	141500	Autosomal dominant	3	Cacna1a
19p13.13	19:13206442-13506479	CACNA1A, CACNL1A4, SCA6, DEE42	Calcium channel, voltage-dependent, P/Q type, alpha 1A subunit	601011	CACNA1A	773	ENSG00000141837,ENST00000360228;;;ENST00000360228		Migraine, familial hemiplegic, 1, with progressive cerebellar ataxia	141500	Autosomal dominant	3	Cacna1a
19p13.13	19:13206442-13506479	CACNA1A, CACNL1A4, SCA6, DEE42	Calcium channel, voltage-dependent, P/Q type, alpha 1A subunit	601011	CACNA1A	773	ENSG00000141837,ENST00000360228;;;ENST00000360228		Spinocerebellar ataxia 6	183086	Autosomal dominant	3	Cacna1a
19p13.11	19:18097778-18151687	MAST3, KIAA0561, DEE108	Microtubule-associated serine/threonine kinase 3	612258	MAST3	23031	ENSG00000099308,ENST00000687212;;;ENST00000687212		Developmental and epileptic encephalopathy 108	620115		3	Mast3
19q13.11	19:33299934-33302534	CEBPA, CEBP	CCAAT/enhancer-binding protein (C/EBP), alpha	116897	CEBPA	1050	ENSG00000245848,ENST00000498907;;;ENST00000498907	germline mutation identified in 1 AML family	?Leukemia, acute myeloid	601626	Autosomal dominant; Somatic mutation	3	Cebpa
19q13.11	19:33299934-33302534	CEBPA, CEBP	CCAAT/enhancer-binding protein (C/EBP), alpha	116897	CEBPA	1050	ENSG00000245848,ENST00000498907;;;ENST00000498907	germline mutation identified in 1 AML family	Leukemia, acute myeloid, somatic	601626		3	Cebpa
19q13.11	19:35030470-35040449	SCN1B, GEFSP1, BRGDA5, ATFB13, DEE52	Sodium voltage-gated channel, beta subunit 1	600235	SCN1B	6324	ENSG00000105711,ENST00000262631;;;ENST00000262631		Atrial fibrillation, familial, 13	615377	Autosomal dominant	3	Scn1b
19q13.11	19:35030470-35040449	SCN1B, GEFSP1, BRGDA5, ATFB13, DEE52	Sodium voltage-gated channel, beta subunit 1	600235	SCN1B	6324	ENSG00000105711,ENST00000262631;;;ENST00000262631		Brugada syndrome 5	612838		3	Scn1b
19q13.11	19:35030470-35040449	SCN1B, GEFSP1, BRGDA5, ATFB13, DEE52	Sodium voltage-gated channel, beta subunit 1	600235	SCN1B	6324	ENSG00000105711,ENST00000262631;;;ENST00000262631		Cardiac conduction defect, nonspecific	612838		3	Scn1b
19q13.11	19:35030470-35040449	SCN1B, GEFSP1, BRGDA5, ATFB13, DEE52	Sodium voltage-gated channel, beta subunit 1	600235	SCN1B	6324	ENSG00000105711,ENST00000262631;;;ENST00000262631		Developmental and epileptic encephalopathy 52	617350	Autosomal recessive	3	Scn1b
19q13.11	19:35030470-35040449	SCN1B, GEFSP1, BRGDA5, ATFB13, DEE52	Sodium voltage-gated channel, beta subunit 1	600235	SCN1B	6324	ENSG00000105711,ENST00000262631;;;ENST00000262631		Generalized epilepsy with febrile seizures plus, type 1	604233	Autosomal dominant	3	Scn1b
19q13.2	19:41330323-41353922	TGFB1, DPD1, CED, IBDIMDE	Transforming growth factor, beta-1	190180	TGFB1	7040	ENSG00000105329,ENST00000221930;;;ENST00000221930		Camurati-Engelmann disease	131300	Autosomal dominant	3	Tgfb1
19q13.2	19:41330323-41353922	TGFB1, DPD1, CED, IBDIMDE	Transforming growth factor, beta-1	190180	TGFB1	7040	ENSG00000105329,ENST00000221930;;;ENST00000221930		Inflammatory bowel disease, immunodeficiency, and encephalopathy	618213	Autosomal recessive	3	Tgfb1
19q13.2	19:41330323-41353922	TGFB1, DPD1, CED, IBDIMDE	Transforming growth factor, beta-1	190180	TGFB1	7040	ENSG00000105329,ENST00000221930;;;ENST00000221930		{Cystic fibrosis lung disease, modifier of}	219700	Autosomal recessive	3	Tgfb1
19q13.2	19:41966582-41994230	ATP1A3, DYT12, RDP, AHC2, CAPOS, DEE99	ATPase, Na+K+ transporting, alpha-3 polypeptide	182350	ATP1A3	478	ENSG00000105409,ENST00000648268;;;ENST00000648268		Alternating hemiplegia of childhood 2	614820	Autosomal dominant	3	Atp1a3
19q13.2	19:41966582-41994230	ATP1A3, DYT12, RDP, AHC2, CAPOS, DEE99	ATPase, Na+K+ transporting, alpha-3 polypeptide	182350	ATP1A3	478	ENSG00000105409,ENST00000648268;;;ENST00000648268		CAPOS syndrome	601338	Autosomal dominant	3	Atp1a3
19q13.2	19:41966582-41994230	ATP1A3, DYT12, RDP, AHC2, CAPOS, DEE99	ATPase, Na+K+ transporting, alpha-3 polypeptide	182350	ATP1A3	478	ENSG00000105409,ENST00000648268;;;ENST00000648268		Developmental and epileptic encephalopathy 99	619606	Autosomal dominant	3	Atp1a3
19q13.2	19:41966582-41994230	ATP1A3, DYT12, RDP, AHC2, CAPOS, DEE99	ATPase, Na+K+ transporting, alpha-3 polypeptide	182350	ATP1A3	478	ENSG00000105409,ENST00000648268;;;ENST00000648268		Dystonia-12	128235	Autosomal dominant	3	Atp1a3
19q13.31	19:43506719-43527201	ETHE1, HSCO, D83198	ETHE1 persulfide dioxygenase	608451	ETHE1	23474	ENSG00000105755,ENST00000292147;;;ENST00000292147		Ethylmalonic encephalopathy	602473	Autosomal recessive	3	Ethe1
19q13.33	19:48393668-48444931	GRIN2D, NMDAR2D, DEE46	Glutamate receptor, ionotropic, N-methyl-D-aspartate 2D	602717	GRIN2D	2906	ENSG00000105464,ENST00000263269;;;ENST00000263269		Developmental and epileptic encephalopathy 46	617162	Autosomal dominant	3	Grin2d
19q13.33	19:48954875-48961798	BAX	BCL2-associated X protein	600040	BAX	581	ENSG00000087088,ENST00000345358;;;ENST00000345358		Colorectal cancer, somatic	114500		3	Bax
19q13.33	19:48954875-48961798	BAX	BCL2-associated X protein	600040	BAX	581	ENSG00000087088,ENST00000345358;;;ENST00000345358		T-cell acute lymphoblastic leukemia, somatic	613065		3	Bax
19q13.33	19:49659572-49665857	IRF3, IIAE7	Interferon regulatory factor 3	603734	IRF3	3661	ENSG00000126456,ENST00000377139;;;ENST00000377139		{Encephalopathy, acute, infection-induced (herpes-specific), susceptibility to, 7}	616532	Autosomal dominant	3	Irf3
19q13.42	19:54816438-54830778	KIR3DL1, NKAT3, NKB1, AMB11, KIR3DS1	Killer cell immunoglobulin-like receptor, three domains, long cytoplasmic tail, 1	604946	KIR3DL1	3811	ENSG00000167633,ENST00000391728		{AIDS, delayed/rapid progression to}	609423		3	Kir3dl1,Kir3dl2
20p13	20:3204065-3227449	ITPA, DEE35	Inosine triphosphatase-A	147520	ITPA	3704	ENSG00000125877,ENST00000380113;;;ENST00000380113		Developmental and epileptic encephalopathy 35	616647	Autosomal recessive	3	Itpa
20p13	20:3204065-3227449	ITPA, DEE35	Inosine triphosphatase-A	147520	ITPA	3704	ENSG00000125877,ENST00000380113;;;ENST00000380113		[Inosine triphosphatase deficiency]	613850		3	Itpa
20p13	20:4686456-4701588	PRNP, PRIP, KURU, CJD	Prion protein	176640	PRNP	5621	ENSG00000171867,ENST00000379440;;;ENST00000379440	pter-PRNP-SCG1-BMP2A-PAX1-cen	Cerebral amyloid angiopathy, PRNP-related	137440	Autosomal dominant	3	Prnp
20p13	20:4686456-4701588	PRNP, PRIP, KURU, CJD	Prion protein	176640	PRNP	5621	ENSG00000171867,ENST00000379440;;;ENST00000379440	pter-PRNP-SCG1-BMP2A-PAX1-cen	Creutzfeldt-Jakob disease	123400	Autosomal dominant	3	Prnp
20p13	20:4686456-4701588	PRNP, PRIP, KURU, CJD	Prion protein	176640	PRNP	5621	ENSG00000171867,ENST00000379440;;;ENST00000379440	pter-PRNP-SCG1-BMP2A-PAX1-cen	Gerstmann-Straussler disease	137440	Autosomal dominant	3	Prnp
20p13	20:4686456-4701588	PRNP, PRIP, KURU, CJD	Prion protein	176640	PRNP	5621	ENSG00000171867,ENST00000379440;;;ENST00000379440	pter-PRNP-SCG1-BMP2A-PAX1-cen	Huntington disease-like 1	603218	Autosomal dominant	3	Prnp
20p13	20:4686456-4701588	PRNP, PRIP, KURU, CJD	Prion protein	176640	PRNP	5621	ENSG00000171867,ENST00000379440;;;ENST00000379440	pter-PRNP-SCG1-BMP2A-PAX1-cen	Insomnia, fatal familial	600072	Autosomal dominant	3	Prnp
20p13	20:4686456-4701588	PRNP, PRIP, KURU, CJD	Prion protein	176640	PRNP	5621	ENSG00000171867,ENST00000379440;;;ENST00000379440	pter-PRNP-SCG1-BMP2A-PAX1-cen	Spongiform encephalopathy with neuropsychiatric features	606688	Autosomal dominant	3	Prnp
20p13	20:4686456-4701588	PRNP, PRIP, KURU, CJD	Prion protein	176640	PRNP	5621	ENSG00000171867,ENST00000379440;;;ENST00000379440	pter-PRNP-SCG1-BMP2A-PAX1-cen	{Kuru, susceptibility to}	245300		3	Prnp
20p12.3	20:8132266-8884900	PLCB1, KIAA0581, PLCB1A, PLCB1B, DEE12	Phospholipase C, beta-1	607120	PLCB1	23236	ENSG00000182621,ENST00000338037;;;ENST00000338037		Developmental and epileptic encephalopathy 12	613722	Autosomal recessive	3	Plcb1
20p11.21	20:23374522-23421488	NAPB, SNAPB, DEE107	NSF attachment protein, beta	611270	NAPB	63908	ENSG00000125814,ENST00000377026;;;ENST00000377026		Developmental and epileptic encephalopathy 107	620033	Autosomal recessive	3	Napb
20q13.12	20:45091214-45101127	KCNS1, KV9.1	Potassium channel, voltage-gated, delayed-rectifier, subfamily S, member 1	602905	KCNS1	3787	ENSG00000124134,ENST00000537075;;;ENST00000537075					Kcns1
20q13.12	20:46021686-46060150	SLC12A5, KCC2, KIAA1176, DEE34, EIG14	Solute carrier family 12, (potassium-chloride transporter) member 5	606726	SLC12A5	57468	ENSG00000124140,ENST00000243964;;;ENST00000243964		Developmental and epileptic encephalopathy 34	616645	Autosomal recessive	3	Slc12a5
20q13.12	20:46021686-46060150	SLC12A5, KCC2, KIAA1176, DEE34, EIG14	Solute carrier family 12, (potassium-chloride transporter) member 5	606726	SLC12A5	57468	ENSG00000124140,ENST00000243964;;;ENST00000243964		{Epilepsy, idiopathic generalized, susceptibility to, 14}	616685	Autosomal dominant	3	Slc12a5
20q13.12	20:46557828-46684485	SLC13A3, NADC3, ARLIAK	Solute carrier family 13 (sodium-dependent dicarboxylate transporter), member 3	606411	SLC13A3	64849	ENSG00000158296,ENST00000279027;;;ENST00000279027		Leukoencephalopathy, acute reversible, with increased urinary alpha-ketoglutarate	618384	Autosomal recessive	3	Slc13a3
20q13.13	20:49363877-49483362	KCNB1, DEE26	Potassium voltage-gated channel, Shab-related subfamily, member 1	600397	KCNB1	3745	ENSG00000158445,ENST00000371741;;;ENST00000371741		Developmental and epileptic encephalopathy 26	616056	Autosomal dominant	3	Kcnb1
20q13.33	20:63400208-63472655	KCNQ2, EBN1, DEE7, BFNS1	Potassium voltage-gated channel, KQT-like subfamily, member 2	602235	KCNQ2	3785	ENSG00000075043,ENST00000359125;;;ENST00000359125		Developmental and epileptic encephalopathy 7	613720	Autosomal dominant	3	Kcnq2
20q13.33	20:63400208-63472655	KCNQ2, EBN1, DEE7, BFNS1	Potassium voltage-gated channel, KQT-like subfamily, member 2	602235	KCNQ2	3785	ENSG00000075043,ENST00000359125;;;ENST00000359125		Myokymia	121200	Autosomal dominant	3	Kcnq2
20q13.33	20:63400208-63472655	KCNQ2, EBN1, DEE7, BFNS1	Potassium voltage-gated channel, KQT-like subfamily, member 2	602235	KCNQ2	3785	ENSG00000075043,ENST00000359125;;;ENST00000359125		Seizures, benign neonatal, 1	121200	Autosomal dominant	3	Kcnq2
20q13.33	20:63488014-63499083	EEF1A2, DEE33, MRD38	Eukaryotic translation elongation factor-1, alpha-2	602959	EEF1A2	1917	ENSG00000101210,ENST00000217182;;;ENST00000217182		Developmental and epileptic encephalopathy 33	616409	Autosomal dominant	3	Eef1a2
20q13.33	20:63488014-63499083	EEF1A2, DEE33, MRD38	Eukaryotic translation elongation factor-1, alpha-2	602959	EEF1A2	1917	ENSG00000101210,ENST00000217182;;;ENST00000217182		Intellectual developmental disorder, autosomal dominant 38	616393	Autosomal dominant	3	Eef1a2
21q22.11	21:32628759-32728040	SYNJ1, PARK20, DEE53	Synaptojanin 1	604297	SYNJ1	8867	ENSG00000159082,ENST00000674351;;;ENST00000674351		Developmental and epileptic encephalopathy 53	617389	Autosomal recessive	3	Synj1
21q22.11	21:32628759-32728040	SYNJ1, PARK20, DEE53	Synaptojanin 1	604297	SYNJ1	8867	ENSG00000159082,ENST00000674351;;;ENST00000674351		Parkinson disease 20, early-onset	615530	Autosomal recessive	3	Synj1
21q22.12	21:34787801-35049302	RUNX1, CBFA2, AML1	Runt-related transcription factor 1 (aml1 oncogene)	151385	RUNX1	861	ENSG00000159216,ENST00000675419;;;ENST00000675419		Leukemia, acute myeloid	601626	Autosomal dominant; Somatic mutation	3	Runx1
21q22.12	21:34787801-35049302	RUNX1, CBFA2, AML1	Runt-related transcription factor 1 (aml1 oncogene)	151385	RUNX1	861	ENSG00000159216,ENST00000675419;;;ENST00000675419		Platelet disorder, familial, with associated myeloid malignancy	601399	Autosomal dominant	3	Runx1
Phenotype Mapping Key
1 - The disorder is placed on the map due to its association with a gene, but the underlying defect is not known.
2 - The disorder was placed on the map by statistical methods.
3 - The molecular basis of the disorder is known.
4 - A contiguous gene duplication or deletion syndrome in which multiple genes are involved.
This search returned 211 entries which exceeded the maximum of 200 so the results were truncated
You can register for MIMmatch ( https:///mimmatch/ ) to raise this limit to 1,000
You can register for downloads ( https:///downloads ) and/or the API ( https:///api ) for more search/download options

## Sheet: collation
ZBTB16
YWHAG
WWOX
UNC93B1
UGP2
UGDH
UFSP2
UBA5
TRAPPC2L
TRAPPC12
TRAK1
TRAF3
TPK1
TICAM1
TGFB1
TERT
TCP11
TBK1
TBCE
TBCD
TBC1D24
TAL2
TAL1
SZT2
SYNJ1
STXBP1
STAT5B
STAT3
STAR
ST3GAL3
SPTAN1
SNORA31
SLC6A9
SLC38A3
SLC25A22
SLC25A12
SLC1A2
SLC19A3
SLC13A5
SLC13A3
SLC12A5
SH3GL1
SET
SERPINI1
SERAC1
SCN8A
SCN3A
SCN2A
SCN1B
SCN1A
RUNX1
RNF13
RHOBTB2
RBM15
RARA
RAP1GDS1
RANBP2
PRNP
PPP3CA
PON1
PML
PLCB1
PIGS
PIGB
PICALM
PHACTR1
PAX5
PARS2
PACS2
NUP214
NUMA1
NTRK2
NSF
NQO1
NPM1
NEUROD2
NECAP1
NBN
NAXE
NAXD
NAPB
NACC1
MYRF
MYH11
MYB
MME
MFF
MEFV
MDH2
MDH1
MAST3
LYL1
LPP
LPIN1
LMO2
LMO1
LIPT2
LGR4
LALL
KRAS
KIT
KIR3DL1
KCNT2
KCNT1
KCNS3
KCNS2
KCNS1
KCNQ2
KCNC2
KCNB1
KCNA2
JAK2
ITPA
IRF3
IRF1
IL1RN
IL1B
HNRNPU
HMBS
HID1
HCN1
HADHA
GUF1
GRIN2D
GRIN2B
GRIN1
GOT2
GNB1
GNAO1
GLS
GLDC
GCSH
GATA2
GAD1
GABRG2
GABRB3
GABRB2
GABRB1
GABRA5
GABRA2
GABRA1
GABBR2
FRRS1L
FLT3
FGF12
FBXO28
FADD
ETV6
ETHE1
EEF1A2
EBF3
DSPS
DOCK7
DNMT3A
DNM1L
DNM1
DMXL2
DENND5A
DEK
DBR1
DALRD3
CYFIP2
CUX2
CRY1
CREBBP
CPT2
CPLX1
CNPY3
CLCN7
CHIC2
CHD2
CELF2
CEBPA
CDK19
CCRN4L
CCL5
CAD
CACNA1E
CACNA1A
BSCL2
BLACE
BAX
BAALC
ATP6V1A
ATP6V0A1
ATP1A3
ATP1A2
ARV1
AP3B2
AMT
ALL2
ALL1
ALDH2
ALAD
AIR
AF10
ADAM22
ACTL6B
ACSL6
AARS1
ZNF145
UNC18
UGPP2
UDPGDH
UBE1DC1
TTC15
TRKB
TRIF
TNRC5
THMD5
THMD2
THCYT3
TEL
TCS1
TCL5
TBRS
SPG17
SPEN
SNAPB
SN1
SLICK
SIAT6
SCYA5
SCP
SCN2A1
RC3
RBTNL1
RBTN1
RAB6IP1
PRIP
PPP2B
PON
PI12
PHLL1
PERRB
PEBAT
PBT
PBGD
PARK20
OIP106
NUP358
NMDAR2D
NMDAR2B
NMDAR1
NKH
NKAT3
NEAS
NBS1
NAPTB
NAK
NADC3
NACT
MYL
MVCD4
MTPA
MRD58
MRD42
MEGDEL
MEF
MAR
KV9.3
KV9.1
KRAS2
KIAA1771
KIAA1733
KIAA1422
KIAA1171
KIAA1028
KIAA0602
KIAA0581
KIAA0561
KIAA0467
KCS
KCC2
IMD90
IIAE7
IIAE4
IIAE10
IIAE1
HYGN1
HSCO
HO68
HNRPU
GPR51
GPR48
GPIBD18
GLYT1
GLS1
GHISID2
GEFSP2
GEFSP1
GC1
FOR
FHM2
FHF1
FFEVF4
FBX28
FACL6
EJM5
EF4
EEN
ECA5
EBN1
EAAT2
DYT12
DRP1
DPD1
DIA4
DEE96
DEE94
DEE92
DEE88
DEE86
DEE82
DEE80
DEE79
DEE78
DEE75
DEE74
DEE73
DEE72
DEE65
DEE61
DEE56
DEE51
DEE45
DEE38
DEE35
DEE33
DEE32
DEE31
DEE26
DEE21
DEE17
DEE103
DCML
DBC2
D9S46E
D6S231E
D6S230E
CUGBP2
CPX1
COE3
CLC7
CIAT
CEBP
CDP2
CDG1Z
CD40BP
CD10
CCR4L
CBP
CBFA2
CARKD
CALM
CACNL1A6
CACNL1A4
C9orf4
C4orf20
C2orf33
C11orf9
BTL
BTBD14B
BSAP
BCNG1
BAF53B
ATP6N1A
ARALAR
APRF
APOA1BP
ALADH
AAT4
AARS
17orf28
VPP1
UPS
THC5
ST3GALII
SMEI
SCL
SCAR12
SCA6
SAFA
RSTS1
RHOM2
RHOM1
RDP
RASK2
PRAT4A
PLZF
PLCB1A
PEBEL2
PEBAS
PBGS
OTT
OPTA2
OBHD
NMOR1
NKB1
NEDIM
NECFM
NDHMSR
MRD6
MRD38
MONOMAC
MHP2
MDS
MASTC
LAP1
KURU
KIAA1176
KIAA1091
KIAA1042
KIAA0954
KIAA0856
KIAA0717
KIAA0483
KCS1
KAR
IIAE6
IDDSSAD
HMN5
HIES
HESJAS
HADDS
GCSP
GCENSG
GCE
G17
FTDALS4
FMF
FIME
FAA4
ETR3
EST2
ESA
EMPF2
ECA4
DVLP
DSPD
DMC1
DIRA
DEE95
DEE89
DEE87
DEE84
DEE83
DEE71
DEE70
DEE7
DEE69
DEE66
DEE63
DEE62
DEE59
DEE57
DEE53
DEE50
DEE5
DEE48
DEE47
DEE46
DEE44
DEE43
DEE41
DEE40
DEE4
DEE39
DEE3
DEE25
DEE24
DEE23
DEE18
DEE14
DEE13
DEE108
DEE107
D83198
D17S136E
CUTL2
CMT2N
CLTH
CG6
CED
CCR4
CAN
CALNA
CALLA
BRGDA5
BNMD17
BHD
BFIC3
BBGD
ARLIAK
ARCL2D
ANE1
AML1
ALL3
AIBP
ACS2
2022-02-08
VSCM2
TTG2
TCP228
SEMDDR
SCAR24
PLCB1B
PEPNS
PELD
PEBEL
PAAND
OPTB4
NS
NEP
NDPLHS
NDHMSD
MVCD5
MRT12
MMERV
MKHK1
LAP
IMD21
IIAE8
IIAE3
IBDIMDE
HRD
GEFSP10
FEB3A
FARIMPD
ERDA5
ENFL5
ECA2
DYMPLE
DPSL
DKCA2
DEE93
DEE76
DEE68
DEE67
DEE64
DEE58
DEE54
DEE49
DEE42
DEE37
DEE34
DEE29
DEE28
DEE27
DEE19
DEE16
DEE11
DEE105
DEE104
DEE102
DEE100
CNA1
CJD
CASGID
CAP1
CAIN
BRUNOL3
BFNS1
BFIS5
ATFB13
AMB11
AHC2
ADMIO1
PEAMO
NEDEBA
MYOCL2
KIR3DS1
IIAE9
HOD
HMN5C
HDLS2
GEFSP3
GDPAG
EMPF1
EIG14
DOORS
DKCB4
DFNA71
DEE98
DEE97
DEE91
DEE6A
DEE60
DEE52
DEE15
DEE12
DEE106
DEE101
CUGS
CRAF1
CMT2T
CFC2
CAPOS
BFIS3
TTD8
SCA43
RALD
PFBMFT1
OPA5
IIAE5
DRVT
DFNB86
DEE99
DEE81
BFNIS
ACCIID
OES
FHM3
EA9
DFNA65
CMM9
EPRPDC
DEE6B
