# Supplementary material for: Evidence of clinical efficacy and pharmacological mechanism of N-butylphthalide in the treatment of delayed encephalopathy after acute carbon monoxide poisoning
Source: Front Neurol. 2023 Mar 16;14:1119871. doi: 10.3389/fneur.2023.1119871 (PMC10060646; doi:10.3389/fneur.2023.1119871)
Supplement: Supplementary file 1 [file Data_Sheet_1.ZIP › Network Pharmacology/2.3 Total targets-DEACMP.xls]

## Sheet: Total targets-DEACMP
TP53
SCN2A
SCN8A
IL6
TNF
IL10
ALB
GRIN2B
HMOX1
JAK2
TERT
KIT
STAT3
CRP
IFNG
HMBS
TGFB1
F2
IL1B
INS
MTHFR
NBN
SOD1
PTEN
TLR3
SETBP1
CXCL8
ALAD
IRF3
RYR1
CCL2
VEGFA
MPO
CDKN2A
ACE
SCN3A
APOE
SNAP25
MIR155
SLC1A2
IGF1
PIK3CA
CREBBP
GPRIN1
SLC17A5
BAX
TLR4
PML
MT-ND4
F5
MT-ATP6
AKT1
CASP3
FGFR1
PTPN11
ICAM1
ABCB1
MMP9
GAD1
CYP2C19
TYMP
MAPK1
THBD
MB
MIR223
CSF3
TH
EP300
IL18
CHRNE
BCL2
GRIN2A
SCN9A
MYC
VWF
MT-CYB
IL4
NPPB
NDUFS4
MDH2
KCNMA1
GBA1
PLAT
BDNF
CTNNB1
PTGS2
EGFR
NOS2
PPP3CA
GSTM1
CSF2
NRAS
HRAS
NOS3
BCHE
PIK3C2A
ALDH2
CYP3A4
NLRP3
CFTR
MTOR
ESR1
POMC
LCN2
CHAT
NPPA
NFE2L2
HP
CYCS
IL17A
BRCA1
ENO2
CBS
CCL5
LEP
NOTCH1
FOS
S100B
HLA-B
EDN1
ERCC6
ASS1
HIF1A
G6PD
BRAF
GABRB1
EPO
JUN
STAT1
CAT
FASN
SERPINA1
SERPINA3
REN
IL13
OTC
CYP2E1
GFAP
TLR2
HFE
GSTP1
SLC25A13
SST
KCNQ1
IGF1R
NQO1
IL3
SLC4A1
NOS1
HLA-DRB1
PPARG
MAPK10
CASP8
F3
EGF
SOD2
THPO
NSF
APP
SELP
PRL
PARP1
PLG
CALCA
MBP
PMS2
CXCL12
SFTPB
ADRB2
SNCA
EIF2AK2
CALR
MTR
PDGFRB
MAPK14
IL1A
MDM2
INSR
SLC6A4
CPOX
COMT
CXCR4
JAK1
FASLG
GLUL
H2AC18
CD36
HPRT1
IL5
TCF4
DRD2
AVP
PLA2G6
HBG2
ITGAM
CYP1A1
NFKB1
SCN5A
KNG1
GSTT1
CASP9
CREB1
MECOM
CYP2D6
CXCL10
ANXA5
CCR6
VCAM1
PRKN
ADIPOQ
PON1
ITGB2
HMGB1
MMP2
MIR146A
MAPK8
MAPKAPK3
FOXP3
CACNA1B
GHRL
SELE
CRH
CCK
TNFRSF1A
CSF1R
CAV1
GSR
GZMB
CD34
CDKN1B
EZH2
DDC
OXT
RET
EIF2AK3
ABCC1
NFKBIA
CP
KDR
GDNF
AGTR1
OPRM1
HTR1A
RB1
UGT1A1
NGF
TIMP1
PIK3CG
SIRT1
MSH2
TFRC
SMAD4
MAOA
DNMT1
MBL2
PPARGC1A
CDK2
COX5A
HSPD1
KCNH2
ABCG2
HSP90AA1
CYP1A2
XDH
MET
CYP19A1
GGT1
SDHB
SRC
SPP1
NAGLU
GAPDH
LTF
EPRS1
SELL
STX1A
NTRK1
CXCR1
ARG1
TRPV1
HDAC1
CASP1
PROM1
MMP1
FN1
ZEB2
CDK4
PTRH1
LEPR
ADAR
TXN
SLC1A3
AKR1A1
DNMT3B
CDH2
ABAT
BMP6
PLAUR
PF4
ALPL
GNAS
PSEN1
SGCB
HSPA4
HTR2A
CD274
CTSB
TNFSF10
CHKA
SCN11A
RETN
PRTN3
NPY
ITGB1
BIRC5
AIFM1
FH
SLC18A2
AGT
OGDH
DBH
TGFBR1
KDM4C
FECH
HSPB1
MUC5B
RARB
ALPP
EPHX1
PPARA
TGFBR2
SOCS1
NTS
ANGPT2
KRT18
RAC1
CCNB1
MAOB
KCNJ5
ENO1
CNR1
LRRK2
CD44
GRIA1
EGR1
ITGA4
IL6R
ENG
CD55
TAC1
ADK
CSNK2A1
ATG5
SLPI
MMP3
CS
IL11
CCNA2
LBR
PLA2G7
SCN10A
SMAD2
GC
TCF7L2
HSPA5
GRB2
TGFA
ABCB11
ADH5
CASR
FAAH
AURKA
HNF4A
S100A8
ADCY10
PVALB
GSK3B
DRD3
ABCB7
CTH
PRKCQ
GPX1
ABCC2
S100A9
SMAD3
HSPA1A
TIMP2
CYP2B6
IDO1
WNT5A
RHOA
UCHL1
ANXA2
AGER
CCND3
RPS6KB1
ANGPT1
CDK5
RXRA
PRKDC
SOS1
AXIN1
CDH17
EDNRA
PTK2B
PPIG
FHIT
RELA
PPBP
NR1I2
KLF4
NME1
ALK
VCP
METAP2
CFLAR
FOXP2
CXCR2
DES
PRKCD
PGF
GAL
TACR1
MGMT
ALG8
CCN2
BIRC3
PRKCA
POU5F1
SQSTM1
SCGB1A1
E2F1
SERPINF1
GNAI1
TFAM
AIF1
XPO1
ALDH1A1
ABCC3
SLC2A4
MTUS1
GLB1
ALDH9A1
ETS1
MKI67
NRXN3
ATP2A2
CPQ
CRHR1
IKBKB
CTSL
ITGA5
SAG
SOCS3
SETX
SPG11
VEGFC
PRKCE
EIF2S1
RAD50
DKK1
ABCA4
PRKCB
CASP7
OPTN
MAP3K7
STK11
PDPN
ATF4
PTPN1
ATP12A
DCN
CACNA1H
TRAF6
PTS
VCL
DDIT3
PDYN
FOLR1
LIG3
SDC1
CDC25A
DRD4
DPP6
GPX3
KLF6
MAP3K20
FOSL1
MMP7
ATF3
GPD1
TFAP2A
NOTCH2
NGFR
HPSE
CYP11B2
PRKCH
OPRK1
YAP1
SFRP1
OXA1L
MIP
BAK1
GRM5
TUBA1B
CKB
SLC6A17
ELAVL1
AOX1
TNFRSF10A
TYROBP
CALB1
BLVRB
MAPK9
NPPC
ADCYAP1
SLC4A2
CES1
TRPA1
UGT2B7
VDAC1
TTF2
TOPORS
CTBP2
PPARD
ANKK1
ATOX1
AOC3
INTS2
KEAP1
LRCH1
IFT88
STEAP3
INTS3
TRPM8
NDUFA5
ACER3
OGN
ALDH3A1
CSNK2A2
ESRRB
XPO5
AKR1D1
AAK1
CHRM1
ROR1
BTRC
RSF1
BCL9
PRDM2
PPP2R1B
WNT7A
DLC1
DKK2
WNT11
LATS2
APLP2
FGL1
SULF1
HSD3B7
PINX1
HDGF
TCF7L1
NLK
DAAM1
SERPINB3
RAB11FIP4
URI1
TFDP1
TGS1
SMYD3
GLT1D1
STARD13
ZBTB16
YWHAG
WWOX
UNC93B1
UGP2
UGDH
UFSP2
UBA5
TRAPPC2L
TRAPPC12
TRAK1
TRAF3
TPK1
TICAM1
TCP11
TBK1
TBCE
TBCD
TBC1D24
TAL2
TAL1
SZT2
SYNJ1
STXBP1
STAT5B
STAR
ST3GAL3
SPTAN1
SNORA31
SLC6A9
SLC38A3
SLC25A22
SLC25A12
SLC19A3
SLC13A5
SLC13A3
SLC12A5
SH3GL1
SET
SERPINI1
SERAC1
SCN1B
SCN1A
RUNX1
RNF13
RHOBTB2
RBM15
RARA
RAP1GDS1
RANBP2
PRNP
PLCB1
PIGS
PIGB
PICALM
PHACTR1
PAX5
PARS2
PACS2
NUP214
NUMA1
NTRK2
NPM1
NEUROD2
NECAP1
NAXE
NAXD
NAPB
NACC1
MYRF
MYH11
MYB
MME
MFF
MEFV
MDH1
MAST3
LYL1
LPP
LPIN1
LMO2
LMO1
LIPT2
LGR4
LALL
KRAS
KIR3DL1
KCNT2
KCNT1
KCNS3
KCNS2
KCNS1
KCNQ2
KCNC2
KCNB1
KCNA2
ITPA
IRF1
IL1RN
HNRNPU
HID1
HCN1
HADHA
GUF1
GRIN2D
GOT2
GNB1
GNAO1
GLS
GLDC
GCSH
GATA2
GABRG2
GABRB3
GABRB2
GABRA5
GABRA2
GABRA1
GABBR2
FRRS1L
FLT3
FGF12
FBXO28
FADD
ETV6
ETHE1
EEF1A2
EBF3
DSPS
DOCK7
DNMT3A
DNM1L
DNM1
DMXL2
DENND5A
DEK
DBR1
DALRD3
CYFIP2
CUX2
CRY1
CPT2
CPLX1
CNPY3
CLCN7
CHIC2
CHD2
CELF2
CEBPA
CDK19
CCRN4L
CAD
CACNA1E
CACNA1A
BSCL2
BLACE
BAALC
ATP6V1A
ATP6V0A1
ATP1A3
ATP1A2
ARV1
AP3B2
AMT
ALL2
ALL1
AIR
MLLT10
ADAM22
ACTL6B
ACSL6
AARS1
ZNF145
UNC18
UGPP2
UDPGDH
UBE1DC1
TTC15
TRKB
TRIF
TNRC5
THMD5
THMD2
THCYT3
TEL
TCS1
TCL5
TBRS
SPAG17
SPEN
SNAPB
SN1
SLICK
SCYA5
SCP
SCN2A1
RC3
RBTNL1
RAB6IP1
PRIP
PPP2B
PON
PI12
PHLL1
PERRB
PEBAT
PBT
PBGD
PARK20
OIP106
NUP358
NMDAR2D
NMDAR2B
NMDAR1
NKH
NKAT3
NEAS
NBS1
NAPTB
NAK
NADC3
NACT
MYL
MVCD4
MTPA
MRD58
MRD42
MEGDEL
MEF
MAR
KV9.3
KV9.1
KRAS2
KIAA1771
KIAA1733
KIAA1422
KIAA1171
KIAA1028
KIAA0602
KIAA0581
KIAA0561
KIAA0467
KCS
KCC2
IMD90
IIAE7
IIAE4
IIAE10
IIAE1
HYGN1
HSCO
HO68
GPR51
GPR48
GPIBD18
GLYT1
GLS1
GHISID2
GEFSP2
GEFSP1
GC1
FOR
FHM2
FHF1
FFEVF4
FACL6
EJM5
EF4
EEN
ECA5
EBN1
EAAT2
DYT12
DRP1
DPD1
DIA4
DEE96
DEE94
DEE92
DEE88
DEE86
DEE82
DEE80
DEE79
DEE78
DEE75
DEE74
DEE73
DEE72
DEE65
DEE61
DEE56
DEE51
DEE45
DEE38
DEE35
DEE33
DEE32
DEE31
DEE26
DEE21
DEE17
DEE103
DCML
DBC2
D9S46E
D6S231E
D6S230E
CUGBP2
CPX1
CLC7
CIAT
CEBP
CDP2
CDG1Z
CD40BP
CD10
CCR4L
CBFA2
CARKD
CALM
CACNL1A6
CACNL1A4
C9orf4
C4orf20
C2orf33
C11orf9
BTL
BTBD14B
BSAP
BCNG1
BAF53B
ATP6N1A
ARALAR
APRF
APOA1BP
ALADH
AAT4
AARS
17orf28
UPS
THC5
ST3GALII
SMEI
SCL
SCAR12
SCA6
SAFA
RSTS1
RHOM2
RHOM1
RDP
RASK2
PRAT4A
PLZF
PLCB1A
PEBEL2
PEBAS
PBGS
OTT
OPTA2
OBHD
NMOR1
NKB1
NEDIM
NECFM
NDHMSR
MRD6
MRD38
MONOMAC
MHP2
MDS
MASTC
LAP1
KURU
KIAA1176
KIAA1091
KIAA1042
KIAA0954
KIAA0856
KIAA0717
KIAA0483
KCS1
KAR
IIAE6
IDDSSAD
MTRNR2L5
HIES
HESJAS
HADDS
GCENSG
GCE
G17
FTDALS4
FMF
FIME
FAA4
ETR3
CES2
ESA
EMPF2
ECA4
DVLP
DSPD
DMC1
DIRA
DEE95
DEE89
DEE87
DEE84
DEE83
DEE71
DEE70
DEE7
DEE69
DEE66
DEE63
DEE62
DEE59
DEE57
DEE53
DEE50
DEE5
DEE48
DEE47
DEE46
DEE44
DEE43
DEE41
DEE40
DEE4
DEE39
DEE3
DEE25
DEE24
DEE23
DEE18
DEE14
DEE13
DEE108
DEE107
D83198
D17S136E
CUTL2
CMT2N
CLTH
CG6
CED
CCR4
CAN
CALNA
CALLA
BRGDA5
BNMD17
BHD
BFIC3
BBGD
ARLIAK
ARCL2D
ANE1
AML1
ALL3
AIBP
ACS2
2022-02-08
VSCM2
TTG2
TCP228
SEMDDR
SCAR24
PLCB1B
PEPNS
PELD
PEBEL
PAAND
OPTB4
NS
NDPLHS
NDHMSD
MVCD5
MRT12
MMERV
MKHK1
LAP
IMD21
IIAE8
IIAE3
IBDIMDE
HRD
GEFSP10
FEB3A
FARIMPD
ERDA5
ENFL5
ECA2
DYMPLE
DPSL
DKCA2
DEE93
DEE76
DEE68
DEE67
DEE64
DEE58
DEE54
DEE49
DEE42
DEE37
DEE34
DEE29
DEE28
DEE27
DEE19
DEE16
DEE11
DEE105
DEE104
DEE102
DEE100
CNA1
CJD
CASGID
CAP1
CAIN
BRUNOL3
BFNS1
BFIS5
ATFB13
AMB11
AHC2
ADMIO1
PEAMO
NEDEBA
MYOCL2
KIR3DS1
IIAE9
HOD
HMN5C
HDLS2
GEFSP3
GDPAG
EMPF1
EIG14
DOORS
DKCB4
DFNA71
DEE98
DEE97
DEE91
DEE6A
DEE60
DEE52
DEE15
DEE12
DEE106
DEE101
CUGS
CRAF1
CMT2T
CFC2
CAPOS
BFIS3
TTD8
SCA43
RALD
PFBMFT1
OPA5
IIAE5
DRVT
DFNB86
DEE99
DEE81
BFNIS
ACCIID
OES
FHM3
EA9
DFNA65
CMM9
EPRPDC
DEE6B
