# Supplementary material for: Evidence of clinical efficacy and pharmacological mechanism of N-butylphthalide in the treatment of delayed encephalopathy after acute carbon monoxide poisoning
Source: Front Neurol. 2023 Mar 16;14:1119871. doi: 10.3389/fneur.2023.1119871 (PMC10060646; doi:10.3389/fneur.2023.1119871)
Supplement: Supplementary file 1 [file Data_Sheet_1.ZIP › Network Pharmacology/3. Venn analysis.xls]

## Sheet: Venn
33 common elements in "List 1" and "List 2":
MMP3
BCHE
F2
MAPK10
MAPK1
MAPK8
CASP7
ALB
GSTP1
CCNA2
MAPK14
FGFR1
CES1
GC
EGFR
PPARD
CDK2
ESR1
HSP90AA1
ANXA5
CTSB
NOS3
SRC
ADK
TGFBR1
GSK3B
PTPN11
ADH5
PTPN1
KDR
ACE
PARP1
MET
