# Supplementary material for: Evidence of clinical efficacy and pharmacological mechanism of N-butylphthalide in the treatment of delayed encephalopathy after acute carbon monoxide poisoning
Source: Front Neurol. 2023 Mar 16;14:1119871. doi: 10.3389/fneur.2023.1119871 (PMC10060646; doi:10.3389/fneur.2023.1119871)
Supplement: Supplementary file 1 [file Data_Sheet_1.ZIP › Network Pharmacology/4. NBP-DEACMP key targets.xls]

## Sheet: NBP-DEACMP-
AverageShortestPathLength	BetweennessCentrality	ClosenessCentrality	ClusteringCoefficient	Degree	Eccentricity	IsSingleNode	name	NeighborhoodConnectivity	NumberOfDirectedEdges	NumberOfUndirectedEdges	PartnerOfMultiEdgedNodePairs	Radiality	selected	SelfLoops	shared name	Stress	TopologicalCoefficient
1.12903	0.215095	0.885714	0.39886	27	2	FALSE	ALB	12.1481	0	27	0	0.995221	FALSE	0	ALB	608	0.391876
1.25806	0.0733427	0.794872	0.529644	23	2	FALSE	ESR1	13.8261	0	23	0	0.990442	FALSE	0	ESR1	334	0.446003
1.29032	0.0629817	0.775	0.532468	22	2	FALSE	EGFR	14	0	22	0	0.989247	FALSE	0	EGFR	298	0.451613
1.35484	0.036256	0.738095	0.595238	21	3	FALSE	HSP90AA1	14.5238	0	21	0	0.986858	FALSE	0	HSP90AA1	200	0.484127
1.41935	0.0333711	0.704545	0.584211	20	3	FALSE	MAPK1	14.6	0	20	0	0.984468	FALSE	0	MAPK1	188	0.503448
1.3871	0.0301496	0.72093	0.615789	20	3	FALSE	SRC	15	0	20	0	0.985663	FALSE	0	SRC	190	0.5
1.41935	0.0264092	0.704545	0.608187	19	3	FALSE	ANXA5	15	0	19	0	0.984468	FALSE	0	ANXA5	160	0.5
1.48387	0.0379825	0.673913	0.595588	17	3	FALSE	MAPK14	15.2353	0	17	0	0.982079	FALSE	0	MAPK14	150	0.507843
1.51613	0.01366	0.659574	0.708333	16	3	FALSE	KDR	16	0	16	0	0.980884	FALSE	0	KDR	84	0.533333
1.48387	0.0623527	0.673913	0.583333	16	2	FALSE	NOS3	15.125	0	16	0	0.982079	FALSE	0	NOS3	286	0.502083
1.6129	0.00280658	0.62	0.871795	13	3	FALSE	PTPN11	17.5385	0	13	0	0.9773	FALSE	0	PTPN11	30	0.584615
1.58065	0.0178601	0.632653	0.692308	13	2	FALSE	MAPK8	16.7692	0	13	0	0.978495	FALSE	0	MAPK8	92	0.540943
1.64516	0.00707808	0.607843	0.74359	13	3	FALSE	PARP1	16.4615	0	13	0	0.976105	FALSE	0	PARP1	48	0.567639
1.64516	0.00307875	0.607843	0.846154	13	3	FALSE	MET	17.4615	0	13	0	0.976105	FALSE	0	MET	28	0.602122
1.70968	0.00238543	0.584906	0.863636	12	3	FALSE	PTPN1	16.8333	0	12	0	0.973716	FALSE	0	PTPN1	24	0.60119
1.67742	0.00271933	0.596154	0.836364	11	3	FALSE	GSK3B	17.9091	0	11	0	0.97491	FALSE	0	GSK3B	28	0.59697
1.70968	0.0221885	0.584906	0.466667	10	3	FALSE	F2	13.9	0	10	0	0.973716	FALSE	0	F2	90	0.463333
1.74194	0.0010838	0.574074	0.911111	10	3	FALSE	CCNA2	18.2	0	10	0	0.972521	FALSE	0	CCNA2	8	0.627586
1.74194	0.000421	0.574074	0.977778	10	3	FALSE	FGFR1	18.7	0	10	0	0.972521	FALSE	0	FGFR1	6	0.644828
1.77419	0.00312852	0.563636	0.777778	9	3	FALSE	MMP3	18	0	9	0	0.971326	FALSE	0	MMP3	22	0.62069
1.77419	0.00113501	0.563636	0.888889	9	3	FALSE	CASP7	17.3333	0	9	0	0.971326	FALSE	0	CASP7	8	0.597701
1.77419	0.00786149	0.563636	0.642857	8	3	FALSE	ACE	15.75	0	8	0	0.971326	FALSE	0	ACE	34	0.525
1.80645	0.000239	0.553571	0.964286	8	3	FALSE	CDK2	17.75	0	8	0	0.970131	FALSE	0	CDK2	2	0.612069
1.87097	0.00186892	0.534483	0.714286	7	3	FALSE	CTSB	17.2857	0	7	0	0.967742	FALSE	0	CTSB	12	0.617347
1.80645	0.0619335	0.553571	0.466667	6	2	FALSE	GSTP1	15.1667	0	6	0	0.970131	FALSE	0	GSTP1	208	0.489247
1.83871	0	0.54386	1	6	3	FALSE	TGFBR1	19.8333	0	6	0	0.968937	FALSE	0	TGFBR1	0	0.661111
2	0	0.5	1	5	3	FALSE	MAPK10	18.6	0	5	0	0.962963	FALSE	0	MAPK10	0	0.715385
2.25806	0.0133692	0.442857	0.166667	4	3	FALSE	ADH5	6.75	0	4	0	0.953405	FALSE	0	ADH5	34	0.367647
2.03226	0	0.492063	1	3	3	FALSE	BCHE	15	0	3	0	0.961768	FALSE	0	BCHE	0	0.555556
1.90323	0.00547844	0.525424	0.333333	3	2	FALSE	CES1	16	0	3	0	0.966547	FALSE	0	CES1	34	0.522222
2.67742	0	0.373494	1	2	3	FALSE	ADK	5	0	2	0	0.937873	FALSE	0	ADK	0	0.625
2.06452	0	0.484375	1	2	3	FALSE	GC	18.5	0	2	0	0.960573	FALSE	0	GC	0	0.685185
				median10.5
