# Supplementary material for: Evidence of clinical efficacy and pharmacological mechanism of N-butylphthalide in the treatment of delayed encephalopathy after acute carbon monoxide poisoning
Source: Front Neurol. 2023 Mar 16;14:1119871. doi: 10.3389/fneur.2023.1119871 (PMC10060646; doi:10.3389/fneur.2023.1119871)
Supplement: Supplementary file 1 [file Data_Sheet_1.ZIP › Network Pharmacology/5. network.xls]

## Sheet: Sheet1
ID	symbol
NBP	MMP3
NBP	PIM1
NBP	BCHE
NBP	F2
NBP	TTR
NBP	MAPK10
NBP	MAPK1
NBP	PPIA
NBP	NQO2
NBP	MAPKAPK2
NBP	MAPK8
NBP	CFB
NBP	CASP7
NBP	ALB
NBP	APOA2
NBP	STS
NBP	AKR1B1
NBP	CA2
NBP	GSTP1
NBP	CCNA2
NBP	EPHB4
NBP	ADAM17
NBP	PGR
NBP	MAPK14
NBP	FGFR1
NBP	PDPK1
NBP	CES1
NBP	FNTA
NBP	GC
NBP	EGFR
NBP	DPP4
NBP	MMP8
NBP	HSD17B1
NBP	MMP13
NBP	PPARD
NBP	CDK2
NBP	ESR1
NBP	HSP90AA1
NBP	CHEK1
NBP	ANXA5
NBP	AR
NBP	PDE4D
NBP	DHODH
NBP	RORA
NBP	ESRRG
NBP	HSD11B1
NBP	CTSB
NBP	NOS3
NBP	SULT2A1
NBP	BACE1
NBP	BCAT2
NBP	SRC
NBP	PRKACA
NBP	KIF11
NBP	NR3C2
NBP	ADK
NBP	CFD
NBP	PDE4B
NBP	TGFBR1
NBP	GSK3B
NBP	PTPN11
NBP	CDK6
NBP	F10
NBP	PLK1
NBP	PAH
NBP	MTAP
NBP	CTNNA1
NBP	HPN
NBP	AKR1C1
NBP	AKR1C3
NBP	SEC14L2
NBP	ADH5
NBP	FGFR2
NBP	PTPN1
NBP	YARS1
NBP	WAS
NBP	KDR
NBP	ADH1C
NBP	ACE
NBP	NR1H4
NBP	AKR1C2
NBP	PARP1
NBP	THRB
NBP	PLA2G2A
NBP	MET
NBP	HDAC8
NBP	TTPA
NBP	PDE3B
