# Supplementary material for: Evidence of clinical efficacy and pharmacological mechanism of N-butylphthalide in the treatment of delayed encephalopathy after acute carbon monoxide poisoning
Source: Front Neurol. 2023 Mar 16;14:1119871. doi: 10.3389/fneur.2023.1119871 (PMC10060646; doi:10.3389/fneur.2023.1119871)
Supplement: Supplementary file 1 [file Data_Sheet_1.ZIP › Network Pharmacology/6. type.xls]

## Sheet: Sheet1
Term	Type
NBP	drug
MMP3	gene1
PIM1	gene1
BCHE	gene1
F2	gene1
TTR	gene1
MAPK10	gene1
MAPK1	gene1
PPIA	gene1
NQO2	gene1
MAPKAPK2	gene1
MAPK8	gene1
CFB	gene1
CASP7	gene2
ALB	gene2
APOA2	gene2
STS	gene2
AKR1B1	gene2
CA2	gene2
GSTP1	gene2
CCNA2	gene2
EPHB4	gene2
ADAM17	gene2
PGR	gene2
MAPK14	gene2
FGFR1	gene2
PDPK1	gene2
CES1	gene2
FNTA	gene2
GC	gene2
EGFR	gene2
DPP4	gene2
MMP8	gene2
HSD17B1	gene3
MMP13	gene3
PPARD	gene3
CDK2	gene3
ESR1	gene3
HSP90AA1	gene3
CHEK1	gene3
ANXA5	gene3
AR	gene3
PDE4D	gene3
DHODH	gene3
RORA	gene3
ESRRG	gene3
HSD11B1	gene3
CTSB	gene3
NOS3	gene3
SULT2A1	gene3
BACE1	gene3
BCAT2	gene3
SRC	gene3
PRKACA	gene3
KIF11	gene3
NR3C2	gene3
ADK	gene3
CFD	gene3
PDE4B	gene4
TGFBR1	gene4
GSK3B	gene4
PTPN11	gene4
CDK6	gene4
F10	gene4
PLK1	gene4
PAH	gene4
MTAP	gene4
CTNNA1	gene4
HPN	gene4
AKR1C1	gene4
AKR1C3	gene4
SEC14L2	gene4
ADH5	gene4
FGFR2	gene4
PTPN1	gene4
YARS1	gene4
WAS	gene4
KDR	gene4
ADH1C	gene4
ACE	gene4
NR1H4	gene4
AKR1C2	gene4
PARP1	gene4
THRB	gene4
PLA2G2A	gene4
MET	gene4
HDAC8	gene4
TTPA	gene4
PDE3B	gene4
