# Supplementary material for: Evidence of clinical efficacy and pharmacological mechanism of N-butylphthalide in the treatment of delayed encephalopathy after acute carbon monoxide poisoning
Source: Front Neurol. 2023 Mar 16;14:1119871. doi: 10.3389/fneur.2023.1119871 (PMC10060646; doi:10.3389/fneur.2023.1119871)
Supplement: Supplementary file 1 [file Data_Sheet_1.ZIP › Network Pharmacology/7.1 GO-BP.xls]

## Sheet: BP
_MEMBER_MyList	_LogP_MyList	GO	_PATTERN_	_RANK_	GiniIndex	Category	CategoryID	Description	PARENT_GO	LogP	Enrichment	Z-score	#TotalGeneInLibrary	#GeneInGO	#GeneInHitList	#GeneInGOAndHitList	%InGO	STDV %InGO	GeneID	Hits	Log(q-value)	EvidenceCutoff	GROUP_ID	FirstInGroupByEnrichment	FirstInGroupByLogP	BestLogPInGroup	BestEnrichmentInGroup	URL
1	-14.2841	GO:0071396	M1	1	0	GO Biological Processes	19	cellular response to lipid	19_GO:0050896 response to stimulus	-14.2841	22.509	16.4998	30169	528	33	13	39.3939	8.50581	890|1066|1432|1636|1956|2099|2932|2950|4846|5467|5594|5599|6714	CCNA2|CES1|MAPK14|ACE|EGFR|ESR1|GSK3B|GSTP1|NOS3|PPARD|MAPK1|MAPK8|SRC	-10.0959	0	1	1	1	-14.2841	36.0873
1	-13.6818	GO:0009725	M1	1	0	GO Biological Processes	19	response to hormone	19_GO:0050896 response to stimulus	-13.6818	16.7526	14.594	30169	764	33	14	42.4242	8.6034	142|590|890|1432|1508|1636|2099|2932|3320|4846|5467|5770|5781|6714	PARP1|BCHE|CCNA2|MAPK14|CTSB|ACE|ESR1|GSK3B|HSP90AA1|NOS3|PPARD|PTPN1|PTPN11|SRC	-9.79462	0	2	1	1	-13.6818	109.705
1	-11.7834	GO:0007167	M1	1	0	GO Biological Processes	19	enzyme-linked receptor protein signaling pathway	19_GO:0023052 signaling	-11.7834	17.2493	13.7055	30169	636	33	12	36.3636	8.37393	142|1432|1956|2260|2932|3791|4233|5594|5770|5781|6714|7046	PARP1|MAPK14|EGFR|FGFR1|GSK3B|KDR|MET|MAPK1|PTPN1|PTPN11|SRC|TGFBR1	-8.07231	0	3	1	1	-11.7834	45.7106
1	-11.2905	GO:0006468	M1	1	0	GO Biological Processes	19	protein phosphorylation	19_GO:0008152 metabolic process	-11.2905	15.6499	12.9869	30169	701	33	12	36.3636	8.37393	1017|1432|1956|2260|2932|3791|4233|5594|5599|5602|6714|7046	CDK2|MAPK14|EGFR|FGFR1|GSK3B|KDR|MET|MAPK1|MAPK8|MAPK10|SRC|TGFBR1	-7.70437	0	4	1	1	-11.2905	34.5918
1	-10.767	GO:0007169	M1	1	0	GO Biological Processes	19	transmembrane receptor protein tyrosine kinase signaling pathway	19_GO:0023052 signaling	-10.767	21.767	14.1824	30169	420	33	10	30.303	8.00006	1432|1956|2260|2932|3791|4233|5594|5770|5781|6714	MAPK14|EGFR|FGFR1|GSK3B|KDR|MET|MAPK1|PTPN1|PTPN11|SRC	-7.27784	0	3	0	0	-11.7834	45.7106
1	-10.2815	GO:0032496	M1	1	0	GO Biological Processes	19	response to lipopolysaccharide	19_GO:0044419 biological process involved in interspecies interaction between organisms	-10.2815	25.3948	14.609	30169	324	33	9	27.2727	7.75275	128|1432|1636|2950|4846|5467|5594|5599|6714	ADH5|MAPK14|ACE|GSTP1|NOS3|PPARD|MAPK1|MAPK8|SRC	-6.87144	0	1	0	0	-14.2841	36.0873
1	-10.1643	GO:0032870	M1	1	0	GO Biological Processes	19	cellular response to hormone stimulus	19_GO:0050896 response to stimulus	-10.1643	18.8887	13.1286	30169	484	33	10	30.303	8.00006	142|890|1508|1636|2099|2932|5467|5770|5781|6714	PARP1|CCNA2|CTSB|ACE|ESR1|GSK3B|PPARD|PTPN1|PTPN11|SRC	-6.82126	0	2	0	0	-13.6818	109.705
1	-10.0614	GO:0031347	M1	1	0	GO Biological Processes	19	regulation of defense response	19_GO:0050896 response to stimulus	-10.0614	14.7887	12.0347	30169	680	33	11	33.3333	8.2061	142|1432|1636|2099|2950|3320|4314|5467|5770|5781|6714	PARP1|MAPK14|ACE|ESR1|GSTP1|HSP90AA1|MMP3|PPARD|PTPN1|PTPN11|SRC	-6.80565	0	1	0	0	-14.2841	36.0873
1	-10.0396	GO:0002237	M1	1	0	GO Biological Processes	19	response to molecule of bacterial origin	19_GO:0044419 biological process involved in interspecies interaction between organisms	-10.0396	23.849	14.1248	30169	345	33	9	27.2727	7.75275	128|1432|1636|2950|4846|5467|5594|5599|6714	ADH5|MAPK14|ACE|GSTP1|NOS3|PPARD|MAPK1|MAPK8|SRC	-6.80565	0	1	0	0	-14.2841	36.0873
1	-9.92638	GO:0071407	M1	1	0	GO Biological Processes	19	cellular response to organic cyclic compound	19_GO:0050896 response to stimulus	-9.92638	17.8557	12.7293	30169	512	33	10	30.303	8.00006	840|890|1066|1636|1956|2099|2932|5467|5594|6714	CASP7|CCNA2|CES1|ACE|EGFR|ESR1|GSK3B|PPARD|MAPK1|SRC	-6.73821	0	1	0	0	-14.2841	36.0873
1	-9.86902	GO:0070848	M1	1	0	GO Biological Processes	19	response to growth factor	19_GO:0050896 response to stimulus	-9.86902	17.6149	12.6344	30169	519	33	10	30.303	8.00006	142|890|1432|1956|2260|3791|5594|5781|6714|7046	PARP1|CCNA2|MAPK14|EGFR|FGFR1|KDR|MAPK1|PTPN11|SRC|TGFBR1	-6.72224	0	3	0	0	-11.7834	45.7106
1	-9.75669	GO:0010035	M1	1	0	GO Biological Processes	19	response to inorganic substance	19_GO:0050896 response to stimulus	-9.75669	17.1522	12.4501	30169	533	33	10	30.303	8.00006	142|890|1017|1956|3791|4314|4846|5594|5599|6714	PARP1|CCNA2|CDK2|EGFR|KDR|MMP3|NOS3|MAPK1|MAPK8|SRC	-6.6477	0	5	1	1	-9.75669	74.1253
1	-9.72053	GO:0071216	M1	1	0	GO Biological Processes	19	cellular response to biotic stimulus	19_GO:0050896 response to stimulus	-9.72053	29.9742	15.0375	30169	244	33	8	24.2424	7.46009	1432|2932|2950|4846|5467|5594|5599|6714	MAPK14|GSK3B|GSTP1|NOS3|PPARD|MAPK1|MAPK8|SRC	-6.6463	0	1	0	0	-14.2841	36.0873
1	-9.61681	GO:0001934	M1	1	0	GO Biological Processes	19	positive regulation of protein phosphorylation	19_GO:0048518 positive regulation of biological process	-9.61681	13.4263	11.3959	30169	749	33	11	33.3333	8.2061	1636|1956|2147|2260|3320|3791|5594|5770|5781|6714|7046	ACE|EGFR|F2|FGFR1|HSP90AA1|KDR|MAPK1|PTPN1|PTPN11|SRC|TGFBR1	-6.57477	0	6	1	1	-9.61681	61.9805
1	-9.39591	GO:0043549	M1	1	0	GO Biological Processes	19	regulation of kinase activity	19_GO:0008152 metabolic process	-9.39591	12.7943	11.0872	30169	786	33	11	33.3333	8.2061	890|1636|1956|2147|2260|2950|3320|3791|4233|5770|6714	CCNA2|ACE|EGFR|F2|FGFR1|GSTP1|HSP90AA1|KDR|MET|PTPN1|SRC	-6.38383	0	6	0	0	-9.61681	61.9805
1	-9.35781	GO:0051347	M1	1	0	GO Biological Processes	19	positive regulation of transferase activity	19_GO:0065007 biological regulation	-9.35781	15.6009	11.8112	30169	586	33	10	30.303	8.00006	1636|1956|2147|2260|3320|3791|4233|5594|5770|6714	ACE|EGFR|F2|FGFR1|HSP90AA1|KDR|MET|MAPK1|PTPN1|SRC	-6.37376	0	6	0	0	-9.61681	61.9805
1	-9.01483	GO:1903829	M1	1	0	GO Biological Processes	19	positive regulation of protein localization	19_GO:0051179 localization	-9.01483	18.2437	12.2095	30169	451	33	9	27.2727	7.75275	142|1432|1956|2147|2932|3320|5467|5599|6714	PARP1|MAPK14|EGFR|F2|GSK3B|HSP90AA1|PPARD|MAPK8|SRC	-6.05711	0	7	1	1	-9.01483	44.2361
1	-8.96409	GO:0018105	M1	1	0	GO Biological Processes	19	peptidyl-serine phosphorylation	19_GO:0008152 metabolic process	-8.96409	34.5918	15.1657	30169	185	33	7	21.2121	7.11647	1017|1432|2932|5594|5599|6714|7046	CDK2|MAPK14|GSK3B|MAPK1|MAPK8|SRC|TGFBR1	-6.04026	0	4	0	0	-11.2905	34.5918
1	-8.94967	GO:1901699	M1	1	0	GO Biological Processes	19	cellular response to nitrogen compound	19_GO:0050896 response to stimulus	-8.94967	14.1519	11.1818	30169	646	33	10	30.303	8.00006	142|840|890|1017|1956|2932|4314|5594|5770|6714	PARP1|CASP7|CCNA2|CDK2|EGFR|GSK3B|MMP3|MAPK1|PTPN1|SRC	-6.04026	0	8	1	1	-8.94967	24.7084
1	-8.71561	GO:0071363	M1	1	0	GO Biological Processes	19	cellular response to growth factor stimulus	19_GO:0050896 response to stimulus	-8.71561	16.8605	11.6889	30169	488	33	9	27.2727	7.75275	142|890|1432|1956|2260|3791|5781|6714|7046	PARP1|CCNA2|MAPK14|EGFR|FGFR1|KDR|PTPN11|SRC|TGFBR1	-5.85146	0	3	0	0	-11.7834	45.7106
1	-8.66934	GO:0033674	M1	1	0	GO Biological Processes	19	positive regulation of kinase activity	19_GO:0048518 positive regulation of biological process	-8.66934	16.6557	11.6099	30169	494	33	9	27.2727	7.75275	1636|1956|2147|2260|3320|3791|4233|5770|6714	ACE|EGFR|F2|FGFR1|HSP90AA1|KDR|MET|PTPN1|SRC	-5.85146	0	6	0	0	-9.61681	61.9805
1	-8.66843	GO:0018209	M1	1	0	GO Biological Processes	19	peptidyl-serine modification	19_GO:0008152 metabolic process	-8.66843	31.37	14.4026	30169	204	33	7	21.2121	7.11647	1017|1432|2932|5594|5599|6714|7046	CDK2|MAPK14|GSK3B|MAPK1|MAPK8|SRC|TGFBR1	-5.85146	0	4	0	0	-11.2905	34.5918
1	-8.65555	GO:0014066	M1	1	0	GO Biological Processes	19	regulation of phosphatidylinositol 3-kinase signaling	19_GO:0023052 signaling	-8.65555	49.4169	16.9109	30169	111	33	6	18.1818	6.71408	1956|2147|2260|3791|5467|6714	EGFR|F2|FGFR1|KDR|PPARD|SRC	-5.85146	0	9	1	1	-8.65555	182.842
1	-8.65367	GO:0071222	M1	1	0	GO Biological Processes	19	cellular response to lipopolysaccharide	19_GO:0044419 biological process involved in interspecies interaction between organisms	-8.65367	31.217	14.3653	30169	205	33	7	21.2121	7.11647	1432|2950|4846|5467|5594|5599|6714	MAPK14|GSTP1|NOS3|PPARD|MAPK1|MAPK8|SRC	-5.85146	0	1	0	0	-14.2841	36.0873
1	-8.63882	GO:0044089	M1	1	0	GO Biological Processes	19	positive regulation of cellular component biogenesis	19_GO:0048518 positive regulation of biological process	-8.63882	16.5219	11.558	30169	498	33	9	27.2727	7.75275	1017|2099|2932|3320|3791|4233|4314|6714|7046	CDK2|ESR1|GSK3B|HSP90AA1|KDR|MET|MMP3|SRC|TGFBR1	-5.85146	0	10	1	1	-8.63882	34.283
1	-8.62466	GO:0032386	M1	1	0	GO Biological Processes	19	regulation of intracellular transport	19_GO:0051179 localization	-8.62466	21.767	12.6672	30169	336	33	8	24.2424	7.46009	1432|2932|3320|5594|5599|5770|5781|6714	MAPK14|GSK3B|HSP90AA1|MAPK1|MAPK8|PTPN1|PTPN11|SRC	-5.85146	0	7	0	0	-9.01483	44.2361
1	-8.48217	GO:0071219	M1	1	0	GO Biological Processes	19	cellular response to molecule of bacterial origin	19_GO:0044419 biological process involved in interspecies interaction between organisms	-8.48217	29.4907	13.9382	30169	217	33	7	21.2121	7.11647	1432|2950|4846|5467|5594|5599|6714	MAPK14|GSTP1|NOS3|PPARD|MAPK1|MAPK8|SRC	-5.74115	0	1	0	0	-14.2841	36.0873
1	-8.48217	GO:0000165	M1	1	0	GO Biological Processes	19	MAPK cascade	19_GO:0023052 signaling	-8.48217	29.4907	13.9382	30169	217	33	7	21.2121	7.11647	1432|1956|2260|3791|5594|5599|5602	MAPK14|EGFR|FGFR1|KDR|MAPK1|MAPK8|MAPK10	-5.74115	0	11	1	1	-8.48217	70.324
1	-8.45086	GO:0051897	M1	1	0	GO Biological Processes	19	positive regulation of protein kinase B signaling	19_GO:0023052 signaling	-8.45086	45.7106	16.2395	30169	120	33	6	18.1818	6.71408	1956|2260|3320|4233|6714|7046	EGFR|FGFR1|HSP90AA1|MET|SRC|TGFBR1	-5.72509	0	3	0	0	-11.7834	45.7106
1	-8.33339	GO:0071241	M1	1	0	GO Biological Processes	19	cellular response to inorganic substance	19_GO:0050896 response to stimulus	-8.33339	28.0679	13.5761	30169	228	33	7	21.2121	7.11647	142|890|1017|1956|4314|5594|5599	PARP1|CCNA2|CDK2|EGFR|MMP3|MAPK1|MAPK8	-5.62234	0	5	0	0	-9.75669	74.1253
1	-8.28511	GO:0009617	M1	1	0	GO Biological Processes	19	response to bacterium	19_GO:0044419 biological process involved in interspecies interaction between organisms	-8.28511	12.0608	10.206	30169	758	33	10	30.303	8.00006	128|1432|1636|2147|2950|4846|5467|5594|5599|6714	ADH5|MAPK14|ACE|F2|GSTP1|NOS3|PPARD|MAPK1|MAPK8|SRC	-5.5883	0	1	0	0	-14.2841	36.0873
1	-8.26092	GO:2001233	M1	1	0	GO Biological Processes	19	regulation of apoptotic signaling pathway	19_GO:0023052 signaling	-8.26092	19.5553	11.9487	30169	374	33	8	24.2424	7.46009	142|2260|2932|2950|4846|5770|6714|7046	PARP1|FGFR1|GSK3B|GSTP1|NOS3|PTPN1|SRC|TGFBR1	-5.5779	0	12	1	1	-8.26092	52.9978
1	-8.14274	GO:1900180	M1	1	0	GO Biological Processes	19	regulation of protein localization to nucleus	19_GO:0051179 localization	-8.14274	40.6316	15.2718	30169	135	33	6	18.1818	6.71408	142|1432|2147|2932|3320|6714	PARP1|MAPK14|F2|GSK3B|HSP90AA1|SRC	-5.47308	0	13	1	1	-8.14274	83.1102
1	-7.95035	GO:0043254	M1	1	0	GO Biological Processes	19	regulation of protein-containing complex assembly	19_GO:0050789 regulation of biological process	-7.95035	17.8383	11.3597	30169	410	33	8	24.2424	7.46009	142|2099|2932|3320|4233|4314|5781|6714	PARP1|ESR1|GSK3B|HSP90AA1|MET|MMP3|PTPN11|SRC	-5.29366	0	10	0	0	-8.63882	34.283
1	-7.88564	GO:0001890	M1	1	0	GO Biological Processes	19	placenta development	19_GO:0032502 developmental process	-7.88564	36.8139	14.502	30169	149	33	6	18.1818	6.71408	142|1432|1508|1956|5467|5594	PARP1|MAPK14|CTSB|EGFR|PPARD|MAPK1	-5.24154	0	2	0	0	-13.6818	109.705
1	-7.78304	GO:2001236	M1	1	0	GO Biological Processes	19	regulation of extrinsic apoptotic signaling pathway	19_GO:0023052 signaling	-7.78304	35.3889	14.2039	30169	155	33	6	18.1818	6.71408	2260|2932|2950|4846|6714|7046	FGFR1|GSK3B|GSTP1|NOS3|SRC|TGFBR1	-5.15117	0	12	0	0	-8.26092	52.9978
1	-7.70775	GO:0007548	M1	1	0	GO Biological Processes	19	sex differentiation	19_GO:0022414 reproductive process	-7.70775	22.774	12.1347	30169	281	33	7	21.2121	7.11647	1636|2099|3791|4846|5781|6714|7046	ACE|ESR1|KDR|NOS3|PTPN11|SRC|TGFBR1	-5.08779	0	9	0	0	-8.65555	182.842
1	-7.63661	GO:0050673	M1	1	0	GO Biological Processes	19	epithelial cell proliferation	19_GO:0009987 cellular process	-7.63661	33.4468	13.7875	30169	164	33	6	18.1818	6.71408	1956|2099|3791|5467|5594|7046	EGFR|ESR1|KDR|PPARD|MAPK1|TGFBR1	-5.02823	0	3	0	0	-11.7834	45.7106
1	-7.58739	GO:0014068	M1	1	0	GO Biological Processes	19	positive regulation of phosphatidylinositol 3-kinase signaling	19_GO:0023052 signaling	-7.58739	57.1383	16.6375	30169	80	33	5	15.1515	6.24156	2147|2260|3791|5467|6714	F2|FGFR1|KDR|PPARD|SRC	-4.99029	0	9	0	0	-8.65555	182.842
1	-7.55293	GO:0048608	M1	1	0	GO Biological Processes	19	reproductive structure development	19_GO:0022414 reproductive process	-7.55293	21.6199	11.7972	30169	296	33	7	21.2121	7.11647	1636|2099|3791|4846|5781|6714|7046	ACE|ESR1|KDR|NOS3|PTPN11|SRC|TGFBR1	-4.98058	0	9	0	0	-8.65555	182.842
1	-7.54355	GO:0000302	M1	1	0	GO Biological Processes	19	response to reactive oxygen species	19_GO:0050896 response to stimulus	-7.54355	32.2663	13.528	30169	170	33	6	18.1818	6.71408	1956|2950|4846|5594|5599|6714	EGFR|GSTP1|NOS3|MAPK1|MAPK8|SRC	-4.98058	0	5	0	0	-9.75669	74.1253
1	-7.53442	GO:0031667	M1	1	0	GO Biological Processes	19	response to nutrient levels	19_GO:0050896 response to stimulus	-7.53442	15.7623	10.6044	30169	464	33	8	24.2424	7.46009	213|590|1432|1636|5467|5594|5599|6714	ALB|BCHE|MAPK14|ACE|PPARD|MAPK1|MAPK8|SRC	-4.98058	0	1	0	0	-14.2841	36.0873
1	-7.53442	GO:0032103	M1	1	0	GO Biological Processes	19	positive regulation of response to external stimulus	19_GO:0048518 positive regulation of biological process	-7.53442	15.7623	10.6044	30169	464	33	8	24.2424	7.46009	1636|2147|2260|3320|3791|4233|5594|6714	ACE|F2|FGFR1|HSP90AA1|KDR|MET|MAPK1|SRC	-4.98058	0	6	0	0	-9.61681	61.9805
1	-7.52529	GO:0035239	M1	1	0	GO Biological Processes	19	tube morphogenesis	19_GO:0032502 developmental process	-7.52529	12.2805	9.7712	30169	670	33	9	27.2727	7.75275	1432|1636|1956|2099|3791|4233|4846|6714|7046	MAPK14|ACE|EGFR|ESR1|KDR|MET|NOS3|SRC|TGFBR1	-4.98058	0	9	0	0	-8.65555	182.842
1	-7.51302	GO:0061458	M1	1	0	GO Biological Processes	19	reproductive system development	19_GO:0032502 developmental process	-7.51302	21.3316	11.7114	30169	300	33	7	21.2121	7.11647	1636|2099|3791|4846|5781|6714|7046	ACE|ESR1|KDR|NOS3|PTPN11|SRC|TGFBR1	-4.97806	0	9	0	0	-8.65555	182.842
1	-7.40307	GO:1900182	M1	1	0	GO Biological Processes	19	positive regulation of protein localization to nucleus	19_GO:0051179 localization	-7.40307	52.5409	15.9311	30169	87	33	5	15.1515	6.24156	142|1432|2147|3320|6714	PARP1|MAPK14|F2|HSP90AA1|SRC	-4.87843	0	13	0	0	-8.14274	83.1102
1	-7.3945	GO:0043408	M1	1	0	GO Biological Processes	19	regulation of MAPK cascade	19_GO:0023052 signaling	-7.3945	11.8558	9.57417	30169	694	33	9	27.2727	7.75275	1956|2260|2950|3791|5594|5770|5781|6714|7046	EGFR|FGFR1|GSTP1|KDR|MAPK1|PTPN1|PTPN11|SRC|TGFBR1	-4.87843	0	3	0	0	-11.7834	45.7106
1	-7.37317	GO:0008283	M1	1	0	GO Biological Processes	19	cell population proliferation	19_GO:0009987 cellular process	-7.37317	11.7878	9.54228	30169	698	33	9	27.2727	7.75275	1636|1956|2099|2950|3791|5467|5594|6714|7046	ACE|EGFR|ESR1|GSTP1|KDR|PPARD|MAPK1|SRC|TGFBR1	-4.86624	0	3	0	0	-11.7834	45.7106
1	-7.32483	GO:0009991	M1	1	0	GO Biological Processes	19	response to extracellular stimulus	19_GO:0050896 response to stimulus	-7.32483	14.8051	10.2375	30169	494	33	8	24.2424	7.46009	213|590|1432|1636|5467|5594|5599|6714	ALB|BCHE|MAPK14|ACE|PPARD|MAPK1|MAPK8|SRC	-4.82686	0	1	0	0	-14.2841	36.0873
1	-7.27786	GO:0051223	M1	1	0	GO Biological Processes	19	regulation of protein transport	19_GO:0051179 localization	-7.27786	14.5982	10.1565	30169	501	33	8	24.2424	7.46009	1432|2932|3320|5467|5599|5770|5781|6714	MAPK14|GSK3B|HSP90AA1|PPARD|MAPK8|PTPN1|PTPN11|SRC	-4.78929	0	7	0	0	-9.01483	44.2361
1	-7.26989	GO:0051896	M1	1	0	GO Biological Processes	19	regulation of protein kinase B signaling	19_GO:0023052 signaling	-7.26989	29.0226	12.7882	30169	189	33	6	18.1818	6.71408	1956|2260|3320|4233|6714|7046	EGFR|FGFR1|HSP90AA1|MET|SRC|TGFBR1	-4.78929	0	3	0	0	-11.7834	45.7106
1	-7.23158	GO:0010638	M1	1	0	GO Biological Processes	19	positive regulation of organelle organization	19_GO:0048518 positive regulation of biological process	-7.23158	14.397	10.0771	30169	508	33	8	24.2424	7.46009	1017|2932|3791|4233|5594|5599|6714|7046	CDK2|GSK3B|KDR|MET|MAPK1|MAPK8|SRC|TGFBR1	-4.76541	0	4	0	0	-11.2905	34.5918
1	-7.22931	GO:0031334	M1	1	0	GO Biological Processes	19	positive regulation of protein-containing complex assembly	19_GO:0048518 positive regulation of biological process	-7.22931	28.5691	12.6814	30169	192	33	6	18.1818	6.71408	2099|2932|3320|4233|4314|6714	ESR1|GSK3B|HSP90AA1|MET|MMP3|SRC	-4.76541	0	10	0	0	-8.63882	34.283
1	-7.19471	GO:0042060	M1	1	0	GO Biological Processes	19	wound healing	19_GO:0050896 response to stimulus	-7.19471	19.1601	11.0438	30169	334	33	7	21.2121	7.11647	308|1432|2147|3791|5467|6714|7046	ANXA5|MAPK14|F2|KDR|PPARD|SRC|TGFBR1	-4.73893	0	13	0	0	-8.14274	83.1102
1	-7.12027	GO:2001237	M1	1	0	GO Biological Processes	19	negative regulation of extrinsic apoptotic signaling pathway	19_GO:0023052 signaling	-7.12027	46.1723	14.8974	30169	99	33	5	15.1515	6.24156	2932|2950|4846|6714|7046	GSK3B|GSTP1|NOS3|SRC|TGFBR1	-4.6833	0	12	0	0	-8.26092	52.9978
1	-7.12027	GO:0010631	M1	1	0	GO Biological Processes	19	epithelial cell migration	19_GO:0032501 multicellular organismal process	-7.12027	46.1723	14.8974	30169	99	33	5	15.1515	6.24156	3791|4846|5467|5781|7046	KDR|NOS3|PPARD|PTPN11|TGFBR1	-4.6833	0	14	1	1	-7.12027	80.6658
1	-7.1156	GO:0070201	M1	1	0	GO Biological Processes	19	regulation of establishment of protein localization	19_GO:0051179 localization	-7.1156	13.9044	9.87998	30169	526	33	8	24.2424	7.46009	1432|2932|3320|5467|5599|5770|5781|6714	MAPK14|GSK3B|HSP90AA1|PPARD|MAPK8|PTPN1|PTPN11|SRC	-4.6833	0	7	0	0	-9.01483	44.2361
1	-7.05512	GO:0090132	M1	1	0	GO Biological Processes	19	epithelium migration	19_GO:0032501 multicellular organismal process	-7.05512	44.8143	14.6676	30169	102	33	5	15.1515	6.24156	3791|4846|5467|5781|7046	KDR|NOS3|PPARD|PTPN11|TGFBR1	-4.63038	0	14	0	0	-7.12027	80.6658
1	-6.93133	GO:0007507	M1	1	0	GO Biological Processes	19	heart development	19_GO:0032502 developmental process	-6.93133	13.1541	9.57211	30169	556	33	8	24.2424	7.46009	840|1636|3791|4846|5467|5594|5781|7046	CASP7|ACE|KDR|NOS3|PPARD|MAPK1|PTPN11|TGFBR1	-4.52186	0	14	0	0	-7.12027	80.6658
1	-6.93059	GO:0090130	M1	1	0	GO Biological Processes	19	tissue migration	19_GO:0032501 multicellular organismal process	-6.93059	42.3246	14.2366	30169	108	33	5	15.1515	6.24156	3791|4846|5467|5781|7046	KDR|NOS3|PPARD|PTPN11|TGFBR1	-4.52186	0	14	0	0	-7.12027	80.6658
1	-6.92469	GO:0006979	M1	1	0	GO Biological Processes	19	response to oxidative stress	19_GO:0050896 response to stimulus	-6.92469	17.4849	10.4999	30169	366	33	7	21.2121	7.11647	142|1956|2950|4846|5594|5599|6714	PARP1|EGFR|GSTP1|NOS3|MAPK1|MAPK8|SRC	-4.52186	0	5	0	0	-9.75669	74.1253
1	-6.87683	GO:0051098	M1	1	0	GO Biological Processes	19	regulation of binding	19_GO:0065007 biological regulation	-6.87683	17.2029	10.4056	30169	372	33	7	21.2121	7.11647	142|1636|2932|4233|5599|6714|7046	PARP1|ACE|GSK3B|MET|MAPK8|SRC|TGFBR1	-4.48342	0	15	1	1	-6.87683	74.1253
1	-6.87225	GO:0030335	M1	1	0	GO Biological Processes	19	positive regulation of cell migration	19_GO:0040011 locomotion	-6.87225	12.9217	9.47473	30169	566	33	8	24.2424	7.46009	1956|2260|3791|4233|4846|5594|6714|7046	EGFR|FGFR1|KDR|MET|NOS3|MAPK1|SRC|TGFBR1	-4.48342	0	3	0	0	-11.7834	45.7106
1	-6.85635	GO:0034599	M1	1	0	GO Biological Processes	19	cellular response to oxidative stress	19_GO:0050896 response to stimulus	-6.85635	24.7084	11.7325	30169	222	33	6	18.1818	6.71408	142|1956|4846|5594|5599|6714	PARP1|EGFR|NOS3|MAPK1|MAPK8|SRC	-4.47436	0	5	0	0	-9.75669	74.1253
1	-6.82198	GO:0033157	M1	1	0	GO Biological Processes	19	regulation of intracellular protein transport	19_GO:0051179 localization	-6.82198	24.379	11.648	30169	225	33	6	18.1818	6.71408	1432|2932|3320|5599|5770|5781	MAPK14|GSK3B|HSP90AA1|MAPK8|PTPN1|PTPN11	-4.45336	0	7	0	0	-9.01483	44.2361
1	-6.82198	GO:0008406	M1	1	0	GO Biological Processes	19	gonad development	19_GO:0022414 reproductive process	-6.82198	24.379	11.648	30169	225	33	6	18.1818	6.71408	1636|2099|3791|4846|6714|7046	ACE|ESR1|KDR|NOS3|SRC|TGFBR1	-4.45336	0	9	0	0	-8.65555	182.842
1	-6.76574	GO:0045137	M1	1	0	GO Biological Processes	19	development of primary sexual characteristics	19_GO:0022414 reproductive process	-6.76574	23.849	11.5107	30169	230	33	6	18.1818	6.71408	1636|2099|3791|4846|6714|7046	ACE|ESR1|KDR|NOS3|SRC|TGFBR1	-4.40365	0	9	0	0	-8.65555	182.842
1	-6.74607	GO:0071417	M1	1	0	GO Biological Processes	19	cellular response to organonitrogen compound	19_GO:0050896 response to stimulus	-6.74607	12.4383	9.26893	30169	588	33	8	24.2424	7.46009	142|840|890|1956|2932|5594|5770|6714	PARP1|CASP7|CCNA2|EGFR|GSK3B|MAPK1|PTPN1|SRC	-4.39041	0	8	0	0	-8.94967	24.7084
1	-6.73816	GO:0034614	M1	1	0	GO Biological Processes	19	cellular response to reactive oxygen species	19_GO:0050896 response to stimulus	-6.73816	38.7378	13.5918	30169	118	33	5	15.1515	6.24156	1956|4846|5594|5599|6714	EGFR|NOS3|MAPK1|MAPK8|SRC	-4.38953	0	5	0	0	-9.75669	74.1253
1	-6.7326	GO:2001234	M1	1	0	GO Biological Processes	19	negative regulation of apoptotic signaling pathway	19_GO:0023052 signaling	-6.7326	23.5419	11.4304	30169	233	33	6	18.1818	6.71408	2932|2950|4846|5770|6714|7046	GSK3B|GSTP1|NOS3|PTPN1|SRC|TGFBR1	-4.38953	0	12	0	0	-8.26092	52.9978
1	-6.72367	GO:2000147	M1	1	0	GO Biological Processes	19	positive regulation of cell motility	19_GO:0040011 locomotion	-6.72367	12.3542	9.23269	30169	592	33	8	24.2424	7.46009	1956|2260|3791|4233|4846|5594|6714|7046	EGFR|FGFR1|KDR|MET|NOS3|MAPK1|SRC|TGFBR1	-4.38676	0	3	0	0	-11.7834	45.7106
1	-6.64108	GO:0040017	M1	1	0	GO Biological Processes	19	positive regulation of locomotion	19_GO:0040011 locomotion	-6.64108	12.0489	9.09986	30169	607	33	8	24.2424	7.46009	1956|2260|3791|4233|4846|5594|6714|7046	EGFR|FGFR1|KDR|MET|NOS3|MAPK1|SRC|TGFBR1	-4.31025	0	3	0	0	-11.7834	45.7106
1	-6.56297	GO:0050727	M1	1	0	GO Biological Processes	19	regulation of inflammatory response	19_GO:0050896 response to stimulus	-6.56297	15.4577	9.80182	30169	414	33	7	21.2121	7.11647	1432|1636|2099|2950|4314|5467|6714	MAPK14|ACE|ESR1|GSTP1|MMP3|PPARD|SRC	-4.23812	0	1	0	0	-14.2841	36.0873
1	-6.43185	GO:0032102	M1	1	0	GO Biological Processes	19	negative regulation of response to external stimulus	19_GO:0048519 negative regulation of biological process	-6.43185	14.7794	9.55698	30169	433	33	7	21.2121	7.11647	142|1432|2147|2950|4846|5467|6714	PARP1|MAPK14|F2|GSTP1|NOS3|PPARD|SRC	-4.11291	0	1	0	0	-14.2841	36.0873
1	-6.36526	GO:0009611	M1	1	0	GO Biological Processes	19	response to wounding	19_GO:0050896 response to stimulus	-6.36526	14.4458	9.43425	30169	443	33	7	21.2121	7.11647	308|1432|2147|3791|5467|6714|7046	ANXA5|MAPK14|F2|KDR|PPARD|SRC|TGFBR1	-4.05215	0	13	0	0	-8.14274	83.1102
1	-6.35704	GO:0048511	M1	1	0	GO Biological Processes	19	rhythmic process	19_GO:0048511 rhythmic process	-6.35704	20.3158	10.55	30169	270	33	6	18.1818	6.71408	2099|2932|4846|5599|5602|6714	ESR1|GSK3B|NOS3|MAPK8|MAPK10|SRC	-4.04968	0	11	0	0	-8.48217	70.324
1	-6.34559	GO:0009314	M1	1	0	GO Biological Processes	19	response to radiation	19_GO:0050896 response to stimulus	-6.34559	14.3486	9.39821	30169	446	33	7	21.2121	7.11647	142|840|1432|1956|4314|5599|5602	PARP1|CASP7|MAPK14|EGFR|MMP3|MAPK8|MAPK10	-4.04392	0	16	1	1	-6.34559	49.8661
1	-6.3383	GO:0062197	M1	1	0	GO Biological Processes	19	cellular response to chemical stress	19_GO:0050896 response to stimulus	-6.3383	20.1664	10.5075	30169	272	33	6	18.1818	6.71408	142|1956|4846|5594|5599|6714	PARP1|EGFR|NOS3|MAPK1|MAPK8|SRC	-4.04222	0	5	0	0	-9.75669	74.1253
1	-6.31312	GO:1901652	M1	1	0	GO Biological Processes	19	response to peptide	19_GO:0050896 response to stimulus	-6.31312	14.1895	9.3389	30169	451	33	7	21.2121	7.11647	142|890|1432|2932|4314|5770|6714	PARP1|CCNA2|MAPK14|GSK3B|MMP3|PTPN1|SRC	-4.02258	0	8	0	0	-8.94967	24.7084
1	-6.30676	GO:0045859	M1	1	0	GO Biological Processes	19	regulation of protein kinase activity	19_GO:0008152 metabolic process	-6.30676	10.8835	8.57419	30169	672	33	8	24.2424	7.46009	890|1636|1956|2260|2950|3320|5770|6714	CCNA2|ACE|EGFR|FGFR1|GSTP1|HSP90AA1|PTPN1|SRC	-4.02168	0	6	0	0	-9.61681	61.9805
1	-6.28625	GO:0061098	M1	1	0	GO Biological Processes	19	positive regulation of protein tyrosine kinase activity	19_GO:0048518 positive regulation of biological process	-6.28625	61.9805	15.5149	30169	59	33	4	12.1212	5.68144	1636|1956|5770|6714	ACE|EGFR|PTPN1|SRC	-4.00657	0	6	0	0	-9.61681	61.9805
1	-6.26949	GO:2001028	M1	1	0	GO Biological Processes	19	positive regulation of endothelial cell chemotaxis	19_GO:0040011 locomotion	-6.26949	182.842	23.3107	30169	15	33	3	9.09091	5.00438	2260|3791|4233	FGFR1|KDR|MET	-3.99514	0	9	0	0	-8.65555	182.842
1	-6.23773	GO:0048545	M1	1	0	GO Biological Processes	19	response to steroid hormone	19_GO:0050896 response to stimulus	-6.23773	19.3826	10.2814	30169	283	33	6	18.1818	6.71408	142|590|1636|2099|5467|6714	PARP1|BCHE|ACE|ESR1|PPARD|SRC	-3.97885	0	15	0	0	-6.87683	74.1253
1	-6.23423	GO:0009411	M1	1	0	GO Biological Processes	19	response to UV	19_GO:0050896 response to stimulus	-6.23423	30.6783	12.0175	30169	149	33	5	15.1515	6.24156	142|840|1956|4314|5599	PARP1|CASP7|EGFR|MMP3|MAPK8	-3.97885	0	16	0	0	-6.34559	49.8661
1	-6.2275	GO:0060135	M1	1	0	GO Biological Processes	19	maternal process involved in female pregnancy	19_GO:0022414 reproductive process	-6.2275	59.9483	15.2505	30169	61	33	4	12.1212	5.68144	142|1508|2099|5467	PARP1|CTSB|ESR1|PPARD	-3.97885	0	2	0	0	-13.6818	109.705
1	-6.2275	GO:0038127	M1	1	0	GO Biological Processes	19	ERBB signaling pathway	19_GO:0023052 signaling	-6.2275	59.9483	15.2505	30169	61	33	4	12.1212	5.68144	1956|5594|5781|6714	EGFR|MAPK1|PTPN11|SRC	-3.97885	0	5	0	0	-9.75669	74.1253
1	-6.2275	GO:0090398	M1	1	0	GO Biological Processes	19	cellular senescence	19_GO:0050896 response to stimulus	-6.2275	59.9483	15.2505	30169	61	33	4	12.1212	5.68144	1017|1432|5599|5602	CDK2|MAPK14|MAPK8|MAPK10	-3.97885	0	11	0	0	-8.48217	70.324
1	-6.17795	GO:0048534	M1	1	0	GO Biological Processes	19	hematopoietic or lymphoid organ development	19_GO:0002376 immune system process	-6.17795	10.4631	8.37662	30169	699	33	8	24.2424	7.46009	142|1432|1636|3791|5594|5781|6714|7046	PARP1|MAPK14|ACE|KDR|MAPK1|PTPN11|SRC|TGFBR1	-3.93427	0	3	0	0	-11.7834	45.7106
1	-6.14117	GO:0051222	M1	1	0	GO Biological Processes	19	positive regulation of protein transport	19_GO:0051179 localization	-6.14117	18.6574	10.0678	30169	294	33	6	18.1818	6.71408	1432|2932|3320|5467|5599|6714	MAPK14|GSK3B|HSP90AA1|PPARD|MAPK8|SRC	-3.90239	0	7	0	0	-9.01483	44.2361
1	-6.09564	GO:0038083	M1	1	0	GO Biological Processes	19	peptidyl-tyrosine autophosphorylation	19_GO:0008152 metabolic process	-6.09564	161.332	21.8813	30169	17	33	3	9.09091	5.00438	1956|3791|6714	EGFR|KDR|SRC	-3.86651	0	9	0	0	-8.65555	182.842
1	-6.09564	GO:0071732	M1	1	0	GO Biological Processes	19	cellular response to nitric oxide	19_GO:0050896 response to stimulus	-6.09564	161.332	21.8813	30169	17	33	3	9.09091	5.00438	890|1017|4314	CCNA2|CDK2|MMP3	-3.86651	0	17	1	1	-6.09564	161.332
1	-6.08168	GO:0051054	M1	1	0	GO Biological Processes	19	positive regulation of DNA metabolic process	19_GO:0048518 positive regulation of biological process	-6.08168	18.2235	9.93777	30169	301	33	6	18.1818	6.71408	142|1017|1956|3320|5594|6714	PARP1|CDK2|EGFR|HSP90AA1|MAPK1|SRC	-3.8573	0	5	0	0	-9.75669	74.1253
1	-6.06785	GO:0018108	M1	1	0	GO Biological Processes	19	peptidyl-tyrosine phosphorylation	19_GO:0008152 metabolic process	-6.06785	28.3917	11.5319	30169	161	33	5	15.1515	6.24156	1956|2260|3791|4233|6714	EGFR|FGFR1|KDR|MET|SRC	-3.84816	0	9	0	0	-8.65555	182.842
1	-6.05439	GO:0080135	M1	1	0	GO Biological Processes	19	regulation of cellular response to stress	19_GO:0050896 response to stimulus	-6.05439	10.074	8.18958	30169	726	33	8	24.2424	7.46009	142|1956|2932|2950|4233|4314|5594|5770	PARP1|EGFR|GSK3B|GSTP1|MET|MMP3|MAPK1|PTPN1	-3.83935	0	8	0	0	-8.94967	24.7084
1	-6.04138	GO:0018212	M1	1	0	GO Biological Processes	19	peptidyl-tyrosine modification	19_GO:0008152 metabolic process	-6.04138	28.0433	11.4561	30169	163	33	5	15.1515	6.24156	1956|2260|3791|4233|6714	EGFR|FGFR1|KDR|MET|SRC	-3.8311	0	9	0	0	-8.65555	182.842
1	-6.037	GO:0043410	M1	1	0	GO Biological Processes	19	positive regulation of MAPK cascade	19_GO:0023052 signaling	-6.037	12.9022	8.84452	30169	496	33	7	21.2121	7.11647	1956|2260|3791|5770|5781|6714|7046	EGFR|FGFR1|KDR|PTPN1|PTPN11|SRC|TGFBR1	-3.8311	0	3	0	0	-11.7834	45.7106
1	-6.01678	GO:0051900	M1	1	0	GO Biological Processes	19	regulation of mitochondrial depolarization	19_GO:0050789 regulation of biological process	-6.01678	152.369	21.2573	30169	18	33	3	9.09091	5.00438	142|3791|6714	PARP1|KDR|SRC	-3.81539	0	9	0	0	-8.65555	182.842
1	-6.01096	GO:0018107	M1	1	0	GO Biological Processes	19	peptidyl-threonine phosphorylation	19_GO:0008152 metabolic process	-6.01096	52.9978	14.3091	30169	69	33	4	12.1212	5.68144	2932|5594|5599|7046	GSK3B|MAPK1|MAPK8|TGFBR1	-3.81475	0	12	0	0	-8.26092	52.9978
1	-6.00728	GO:1904951	M1	1	0	GO Biological Processes	19	positive regulation of establishment of protein localization	19_GO:0051179 localization	-6.00728	17.6944	9.77692	30169	310	33	6	18.1818	6.71408	1432|2932|3320|5467|5599|6714	MAPK14|GSK3B|HSP90AA1|PPARD|MAPK8|SRC	-3.81475	0	7	0	0	-9.01483	44.2361
1	-5.96692	GO:0070372	M1	1	0	GO Biological Processes	19	regulation of ERK1 and ERK2 cascade	19_GO:0023052 signaling	-5.96692	17.4136	9.69046	30169	315	33	6	18.1818	6.71408	1956|2950|3791|5770|5781|6714	EGFR|GSTP1|KDR|PTPN1|PTPN11|SRC	-3.78645	0	3	0	0	-11.7834	45.7106
1	-5.96692	GO:0009416	M1	1	0	GO Biological Processes	19	response to light stimulus	19_GO:0050896 response to stimulus	-5.96692	17.4136	9.69046	30169	315	33	6	18.1818	6.71408	142|840|1956|4314|5599|5602	PARP1|CASP7|EGFR|MMP3|MAPK8|MAPK10	-3.78645	0	16	0	0	-6.34559	49.8661
1	-5.96602	GO:0002520	M1	1	0	GO Biological Processes	19	immune system development	19_GO:0002376 immune system process	-5.96602	9.80388	8.05726	30169	746	33	8	24.2424	7.46009	142|1432|1636|3791|5594|5781|6714|7046	PARP1|MAPK14|ACE|KDR|MAPK1|PTPN11|SRC|TGFBR1	-3.78645	0	3	0	0	-11.7834	45.7106
1	-5.94247	GO:1902170	M1	1	0	GO Biological Processes	19	cellular response to reactive nitrogen species	19_GO:0050896 response to stimulus	-5.94247	144.349	20.6831	30169	19	33	3	9.09091	5.00438	890|1017|4314	CCNA2|CDK2|MMP3	-3.76714	0	17	0	0	-6.09564	161.332
1	-5.90155	GO:0007565	M1	1	0	GO Biological Processes	19	female pregnancy	19_GO:0022414 reproductive process	-5.90155	26.2705	11.0624	30169	174	33	5	15.1515	6.24156	142|1508|1636|2099|5467	PARP1|CTSB|ACE|ESR1|PPARD	-3.73042	0	2	0	0	-13.6818	109.705
1	-5.88846	GO:0051403	M1	1	0	GO Biological Processes	19	stress-activated MAPK cascade	19_GO:0023052 signaling	-5.88846	49.4169	13.7992	30169	74	33	4	12.1212	5.68144	1432|5594|5599|5602	MAPK14|MAPK1|MAPK8|MAPK10	-3.72148	0	11	0	0	-8.48217	70.324
1	-5.87712	GO:0010634	M1	1	0	GO Biological Processes	19	positive regulation of epithelial cell migration	19_GO:0040011 locomotion	-5.87712	25.9719	10.9948	30169	176	33	5	15.1515	6.24156	2260|3791|4233|4846|6714	FGFR1|KDR|MET|NOS3|SRC	-3.71426	0	9	0	0	-8.65555	182.842
1	-5.80559	GO:0071731	M1	1	0	GO Biological Processes	19	response to nitric oxide	19_GO:0050896 response to stimulus	-5.80559	130.602	19.6598	30169	21	33	3	9.09091	5.00438	890|1017|4314	CCNA2|CDK2|MMP3	-3.64681	0	17	0	0	-6.09564	161.332
1	-5.79648	GO:0031098	M1	1	0	GO Biological Processes	19	stress-activated protein kinase signaling cascade	19_GO:0023052 signaling	-5.79648	46.8827	13.4266	30169	78	33	4	12.1212	5.68144	1432|5594|5599|5602	MAPK14|MAPK1|MAPK8|MAPK10	-3.64574	0	11	0	0	-8.48217	70.324
1	-5.79648	GO:0018210	M1	1	0	GO Biological Processes	19	peptidyl-threonine modification	19_GO:0008152 metabolic process	-5.79648	46.8827	13.4266	30169	78	33	4	12.1212	5.68144	2932|5594|5599|7046	GSK3B|MAPK1|MAPK8|TGFBR1	-3.64574	0	12	0	0	-8.26092	52.9978
1	-5.79165	GO:0051052	M1	1	0	GO Biological Processes	19	regulation of DNA metabolic process	19_GO:0008152 metabolic process	-5.79165	11.8509	8.4196	30169	540	33	7	21.2121	7.11647	142|890|1017|1956|3320|5594|6714	PARP1|CCNA2|CDK2|EGFR|HSP90AA1|MAPK1|SRC	-3.64487	0	5	0	0	-9.75669	74.1253
1	-5.75913	GO:0043405	M1	1	0	GO Biological Processes	19	regulation of MAP kinase activity	19_GO:0008152 metabolic process	-5.75913	24.5756	10.6726	30169	186	33	5	15.1515	6.24156	1956|2260|2950|5770|6714	EGFR|FGFR1|GSTP1|PTPN1|SRC	-3.61629	0	6	0	0	-9.61681	61.9805
1	-5.7477	GO:0046777	M1	1	0	GO Biological Processes	19	protein autophosphorylation	19_GO:0008152 metabolic process	-5.7477	24.4442	10.6417	30169	187	33	5	15.1515	6.24156	1956|2260|2932|3791|6714	EGFR|FGFR1|GSK3B|KDR|SRC	-3.60875	0	9	0	0	-8.65555	182.842
1	-5.71804	GO:1902532	M1	1	0	GO Biological Processes	19	negative regulation of intracellular signal transduction	19_GO:0023052 signaling	-5.71804	11.5514	8.29463	30169	554	33	7	21.2121	7.11647	1432|2099|2932|2950|4233|5770|6714	MAPK14|ESR1|GSK3B|GSTP1|MET|PTPN1|SRC	-3.58295	0	8	0	0	-8.94967	24.7084
1	-5.68041	GO:0050731	M1	1	0	GO Biological Processes	19	positive regulation of peptidyl-tyrosine phosphorylation	19_GO:0048518 positive regulation of biological process	-5.68041	23.6843	10.4617	30169	193	33	5	15.1515	6.24156	1636|1956|5770|5781|6714	ACE|EGFR|PTPN1|PTPN11|SRC	-3.54914	0	6	0	0	-9.61681	61.9805
1	-5.6694	GO:0044703	M1	1	0	GO Biological Processes	19	multi-organism reproductive process	19_GO:0022414 reproductive process	-5.6694	23.5622	10.4325	30169	194	33	5	15.1515	6.24156	142|1508|1636|2099|5467	PARP1|CTSB|ACE|ESR1|PPARD	-3.54193	0	2	0	0	-13.6818	109.705
1	-5.66158	GO:0048729	M1	1	0	GO Biological Processes	19	tissue morphogenesis	19_GO:0032502 developmental process	-5.66158	11.3265	8.19956	30169	565	33	7	21.2121	7.11647	1956|2099|3791|4233|4846|6714|7046	EGFR|ESR1|KDR|MET|NOS3|SRC|TGFBR1	-3.53787	0	9	0	0	-8.65555	182.842
1	-5.63674	GO:0001667	M1	1	0	GO Biological Processes	19	ameboidal-type cell migration	19_GO:0009987 cellular process	-5.63674	23.2034	10.3462	30169	197	33	5	15.1515	6.24156	3791|4846|5467|5781|7046	KDR|NOS3|PPARD|PTPN11|TGFBR1	-3.51676	0	14	0	0	-7.12027	80.6658
1	-5.62421	GO:2001026	M1	1	0	GO Biological Processes	19	regulation of endothelial cell chemotaxis	19_GO:0040011 locomotion	-5.62421	114.277	18.3707	30169	24	33	3	9.09091	5.00438	2260|3791|4233	FGFR1|KDR|MET	-3.50792	0	9	0	0	-8.65555	182.842
1	-5.61065	GO:0043434	M1	1	0	GO Biological Processes	19	response to peptide hormone	19_GO:0050896 response to stimulus	-5.61065	15.1109	8.95045	30169	363	33	6	18.1818	6.71408	142|890|1432|2932|5770|6714	PARP1|CCNA2|MAPK14|GSK3B|PTPN1|SRC	-3.49922	0	8	0	0	-8.94967	24.7084
1	-5.60623	GO:0048145	M1	1	0	GO Biological Processes	19	regulation of fibroblast proliferation	19_GO:0050789 regulation of biological process	-5.60623	42.0327	12.6831	30169	87	33	4	12.1212	5.68144	890|1956|2099|2950	CCNA2|EGFR|ESR1|GSTP1	-3.49922	0	18	1	1	-5.60623	68.5659
1	-5.6046	GO:0043393	M1	1	0	GO Biological Processes	19	regulation of protein binding	19_GO:0065007 biological regulation	-5.6046	22.8553	10.2618	30169	200	33	5	15.1515	6.24156	1636|2932|5599|6714|7046	ACE|GSK3B|MAPK8|SRC|TGFBR1	-3.49922	0	15	0	0	-6.87683	74.1253
1	-5.57295	GO:0044706	M1	1	0	GO Biological Processes	19	multi-multicellular organism process	19_GO:0032501 multicellular organismal process	-5.57295	22.5175	10.1792	30169	203	33	5	15.1515	6.24156	142|1508|1636|2099|5467	PARP1|CTSB|ACE|ESR1|PPARD	-3.47114	0	2	0	0	-13.6818	109.705
1	-5.56901	GO:0046697	M1	1	0	GO Biological Processes	19	decidualization	19_GO:0022414 reproductive process	-5.56901	109.705	17.9932	30169	25	33	3	9.09091	5.00438	142|1508|5467	PARP1|CTSB|PPARD	-3.47075	0	2	0	0	-13.6818	109.705
1	-5.54941	GO:0048871	M1	1	0	GO Biological Processes	19	multicellular organismal homeostasis	19_GO:0032501 multicellular organismal process	-5.54941	14.7454	8.82732	30169	372	33	6	18.1818	6.71408	213|3791|4233|4846|5781|6714	ALB|KDR|MET|NOS3|PTPN11|SRC	-3.45466	0	9	0	0	-8.65555	182.842
1	-5.5427	GO:0050878	M1	1	0	GO Biological Processes	19	regulation of body fluid levels	19_GO:0065007 biological regulation	-5.5427	14.7058	8.8139	30169	373	33	6	18.1818	6.71408	308|1432|2147|4233|4846|6714	ANXA5|MAPK14|F2|MET|NOS3|SRC	-3.45399	0	13	0	0	-8.14274	83.1102
1	-5.54179	GO:0042445	M1	1	0	GO Biological Processes	19	hormone metabolic process	19_GO:0008152 metabolic process	-5.54179	22.1896	10.0984	30169	206	33	5	15.1515	6.24156	590|1508|1636|2099|5781	BCHE|CTSB|ACE|ESR1|PTPN11	-3.45399	0	2	0	0	-13.6818	109.705
1	-5.46095	GO:0032868	M1	1	0	GO Biological Processes	19	response to insulin	19_GO:0050896 response to stimulus	-5.46095	21.3601	9.89098	30169	214	33	5	15.1515	6.24156	142|1432|2932|5770|6714	PARP1|MAPK14|GSK3B|PTPN1|SRC	-3.37658	0	8	0	0	-8.94967	24.7084
1	-5.43535	GO:0061097	M1	1	0	GO Biological Processes	19	regulation of protein tyrosine kinase activity	19_GO:0008152 metabolic process	-5.43535	38.0922	12.0453	30169	96	33	4	12.1212	5.68144	1636|1956|5770|6714	ACE|EGFR|PTPN1|SRC	-3.35777	0	6	0	0	-9.61681	61.9805
1	-5.43535	GO:0008585	M1	1	0	GO Biological Processes	19	female gonad development	19_GO:0022414 reproductive process	-5.43535	38.0922	12.0453	30169	96	33	4	12.1212	5.68144	2099|3791|4846|6714	ESR1|KDR|NOS3|SRC	-3.35777	0	9	0	0	-8.65555	182.842
1	-5.42366	GO:0010942	M1	1	0	GO Biological Processes	19	positive regulation of cell death	19_GO:0048518 positive regulation of biological process	-5.42366	10.4226	7.80598	30169	614	33	7	21.2121	7.11647	142|1636|2932|4314|5599|6714|7046	PARP1|ACE|GSK3B|MMP3|MAPK8|SRC|TGFBR1	-3.34943	0	15	0	0	-6.87683	74.1253
1	-5.39975	GO:0071900	M1	1	0	GO Biological Processes	19	regulation of protein serine/threonine kinase activity	19_GO:0008152 metabolic process	-5.39975	13.8868	8.53122	30169	395	33	6	18.1818	6.71408	890|1956|2260|2950|5770|6714	CCNA2|EGFR|FGFR1|GSTP1|PTPN1|SRC	-3.32886	0	6	0	0	-9.61681	61.9805
1	-5.38205	GO:0043279	M1	1	0	GO Biological Processes	19	response to alkaloid	19_GO:0050896 response to stimulus	-5.38205	36.9379	11.852	30169	99	33	4	12.1212	5.68144	590|840|890|3320	BCHE|CASP7|CCNA2|HSP90AA1	-3.31446	0	19	1	1	-5.38205	36.9379
1	-5.36466	GO:0046545	M1	1	0	GO Biological Processes	19	development of primary female sexual characteristics	19_GO:0022414 reproductive process	-5.36466	36.5685	11.7894	30169	100	33	4	12.1212	5.68144	2099|3791|4846|6714	ESR1|KDR|NOS3|SRC	-3.30034	0	9	0	0	-8.65555	182.842
1	-5.32679	GO:0009636	M1	1	0	GO Biological Processes	19	response to toxic substance	19_GO:0050896 response to stimulus	-5.32679	20.0485	9.55395	30169	228	33	5	15.1515	6.24156	128|213|1066|2950|4846	ADH5|ALB|CES1|GSTP1|NOS3	-3.26573	0	20	1	1	-5.32679	34.8271
1	-5.2803	GO:1990748	M1	1	0	GO Biological Processes	19	cellular detoxification	19_GO:0098754 detoxification	-5.2803	34.8271	11.4901	30169	105	33	4	12.1212	5.68144	128|213|2950|4846	ADH5|ALB|GSTP1|NOS3	-3.22247	0	20	0	0	-5.32679	34.8271
1	-5.25907	GO:0048732	M1	1	0	GO Biological Processes	19	gland development	19_GO:0032502 developmental process	-5.25907	13.1227	8.25891	30169	418	33	6	18.1818	6.71408	1956|2099|4233|5594|6714|7046	EGFR|ESR1|MET|MAPK1|SRC|TGFBR1	-3.20762	0	3	0	0	-11.7834	45.7106
1	-5.25907	GO:0045860	M1	1	0	GO Biological Processes	19	positive regulation of protein kinase activity	19_GO:0048518 positive regulation of biological process	-5.25907	13.1227	8.25891	30169	418	33	6	18.1818	6.71408	1636|1956|2260|3320|5770|6714	ACE|EGFR|FGFR1|HSP90AA1|PTPN1|SRC	-3.20762	0	6	0	0	-9.61681	61.9805
1	-5.23614	GO:0001894	M1	1	0	GO Biological Processes	19	tissue homeostasis	19_GO:0032501 multicellular organismal process	-5.23614	19.2061	9.33111	30169	238	33	5	15.1515	6.24156	213|3791|4846|5781|6714	ALB|KDR|NOS3|PTPN11|SRC	-3.19098	0	9	0	0	-8.65555	182.842
1	-5.23614	GO:0060485	M1	1	0	GO Biological Processes	19	mesenchyme development	19_GO:0032502 developmental process	-5.23614	19.2061	9.33111	30169	238	33	5	15.1515	6.24156	2260|2932|4846|5594|7046	FGFR1|GSK3B|NOS3|MAPK1|TGFBR1	-3.19098	0	12	0	0	-8.26092	52.9978
1	-5.21848	GO:0045088	M1	1	0	GO Biological Processes	19	regulation of innate immune response	19_GO:0044419 biological process involved in interspecies interaction between organisms	-5.21848	19.0461	9.28817	30169	240	33	5	15.1515	6.24156	142|3320|5770|5781|6714	PARP1|HSP90AA1|PTPN1|PTPN11|SRC	-3.17681	0	21	1	1	-5.21848	38.0922
1	-5.21576	GO:0046822	M1	1	0	GO Biological Processes	19	regulation of nucleocytoplasmic transport	19_GO:0051179 localization	-5.21576	33.5491	11.2654	30169	109	33	4	12.1212	5.68144	1432|2932|3320|5781	MAPK14|GSK3B|HSP90AA1|PTPN11	-3.17681	0	7	0	0	-9.01483	44.2361
1	-5.20971	GO:0071375	M1	1	0	GO Biological Processes	19	cellular response to peptide hormone stimulus	19_GO:0050896 response to stimulus	-5.20971	18.9671	9.26689	30169	241	33	5	15.1515	6.24156	142|890|2932|5770|6714	PARP1|CCNA2|GSK3B|PTPN1|SRC	-3.17383	0	8	0	0	-8.94967	24.7084
1	-5.19646	GO:0048010	M1	1	0	GO Biological Processes	19	vascular endothelial growth factor receptor signaling pathway	19_GO:0023052 signaling	-5.19646	83.1102	15.617	30169	33	33	3	9.09091	5.00438	1432|3791|6714	MAPK14|KDR|SRC	-3.16362	0	13	0	0	-8.14274	83.1102
1	-5.15666	GO:0034405	M1	1	0	GO Biological Processes	19	response to fluid shear stress	19_GO:0050896 response to stimulus	-5.15666	80.6658	15.3802	30169	34	33	3	9.09091	5.00438	1636|4846|6714	ACE|NOS3|SRC	-3.12686	0	14	0	0	-7.12027	80.6658
1	-5.15362	GO:0097237	M1	1	0	GO Biological Processes	19	cellular response to toxic substance	19_GO:0050896 response to stimulus	-5.15362	32.3615	11.0524	30169	113	33	4	12.1212	5.68144	128|213|2950|4846	ADH5|ALB|GSTP1|NOS3	-3.12682	0	20	0	0	-5.32679	34.8271
1	-5.1234	GO:0046660	M1	1	0	GO Biological Processes	19	female sex differentiation	19_GO:0022414 reproductive process	-5.1234	31.7987	10.9501	30169	115	33	4	12.1212	5.68144	2099|3791|4846|6714	ESR1|KDR|NOS3|SRC	-3.09959	0	9	0	0	-8.65555	182.842
1	-5.11807	GO:0001893	M1	1	0	GO Biological Processes	19	maternal placenta development	19_GO:0022414 reproductive process	-5.11807	78.361	15.1536	30169	35	33	3	9.09091	5.00438	142|1508|5467	PARP1|CTSB|PPARD	-3.09722	0	2	0	0	-13.6818	109.705
1	-5.09372	GO:0043406	M1	1	0	GO Biological Processes	19	positive regulation of MAP kinase activity	19_GO:0023052 signaling	-5.09372	31.2551	10.8503	30169	117	33	4	12.1212	5.68144	1956|2260|5770|6714	EGFR|FGFR1|PTPN1|SRC	-3.07582	0	6	0	0	-9.61681	61.9805
1	-5.05018	GO:0042752	M1	1	0	GO Biological Processes	19	regulation of circadian rhythm	19_GO:0048511 rhythmic process	-5.05018	30.4737	10.7053	30169	120	33	4	12.1212	5.68144	142|2932|5599|5602	PARP1|GSK3B|MAPK8|MAPK10	-3.03561	0	7	0	0	-9.01483	44.2361
1	-5.04421	GO:0071276	M1	1	0	GO Biological Processes	19	cellular response to cadmium ion	19_GO:0050896 response to stimulus	-5.04421	74.1253	14.7279	30169	37	33	3	9.09091	5.00438	1956|5594|5599	EGFR|MAPK1|MAPK8	-3.03561	0	5	0	0	-9.75669	74.1253
1	-5.04421	GO:0051385	M1	1	0	GO Biological Processes	19	response to mineralocorticoid	19_GO:0050896 response to stimulus	-5.04421	74.1253	14.7279	30169	37	33	3	9.09091	5.00438	142|1636|6714	PARP1|ACE|SRC	-3.03561	0	15	0	0	-6.87683	74.1253
1	-5.04193	GO:0045927	M1	1	0	GO Biological Processes	19	positive regulation of growth	19_GO:0040007 growth	-5.04193	17.5136	8.86659	30169	261	33	5	15.1515	6.24156	1432|1956|2147|5467|7046	MAPK14|EGFR|F2|PPARD|TGFBR1	-3.03561	0	22	1	1	-5.04193	17.5136
1	-5.00209	GO:0050730	M1	1	0	GO Biological Processes	19	regulation of peptidyl-tyrosine phosphorylation	19_GO:0008152 metabolic process	-5.00209	17.1844	8.77341	30169	266	33	5	15.1515	6.24156	1636|1956|5770|5781|6714	ACE|EGFR|PTPN1|PTPN11|SRC	-2.99861	0	6	0	0	-9.61681	61.9805
1	-4.98026	GO:0045596	M1	1	0	GO Biological Processes	19	negative regulation of cell differentiation	19_GO:0032502 developmental process	-4.98026	8.91293	7.10129	30169	718	33	7	21.2121	7.11647	1956|2147|2932|5467|5594|5781|7046	EGFR|F2|GSK3B|PPARD|MAPK1|PTPN11|TGFBR1	-2.97961	0	22	0	0	-5.04193	17.5136
1	-4.97438	GO:0031663	M1	1	0	GO Biological Processes	19	lipopolysaccharide-mediated signaling pathway	19_GO:0044419 biological process involved in interspecies interaction between organisms	-4.97438	70.324	14.3352	30169	39	33	3	9.09091	5.00438	1432|4846|5594	MAPK14|NOS3|MAPK1	-2.97654	0	11	0	0	-8.48217	70.324
1	-4.95531	GO:0031348	M1	1	0	GO Biological Processes	19	negative regulation of defense response	19_GO:0048519 negative regulation of biological process	-4.95531	16.8054	8.66488	30169	272	33	5	15.1515	6.24156	142|1432|2950|5467|6714	PARP1|MAPK14|GSTP1|PPARD|SRC	-2.96027	0	1	0	0	-14.2841	36.0873
1	-4.94084	GO:0010863	M1	1	0	GO Biological Processes	19	positive regulation of phospholipase C activity	19_GO:0065007 biological regulation	-4.94084	68.5659	14.1499	30169	40	33	3	9.09091	5.00438	1956|2099|2260	EGFR|ESR1|FGFR1	-2.95258	0	18	0	0	-5.60623	68.5659
1	-4.94084	GO:0071392	M1	1	0	GO Biological Processes	19	cellular response to estradiol stimulus	19_GO:0050896 response to stimulus	-4.94084	68.5659	14.1499	30169	40	33	3	9.09091	5.00438	890|1956|2099	CCNA2|EGFR|ESR1	-2.95258	0	18	0	0	-5.60623	68.5659
1	-4.93935	GO:0009755	M1	1	0	GO Biological Processes	19	hormone-mediated signaling pathway	19_GO:0023052 signaling	-4.93935	28.5691	10.3433	30169	128	33	4	12.1212	5.68144	2099|5467|5781|6714	ESR1|PPARD|PTPN11|SRC	-2.95258	0	1	0	0	-14.2841	36.0873
1	-4.89963	GO:0010595	M1	1	0	GO Biological Processes	19	positive regulation of endothelial cell migration	19_GO:0040011 locomotion	-4.89963	27.9149	10.216	30169	131	33	4	12.1212	5.68144	2260|3791|4233|4846	FGFR1|KDR|MET|NOS3	-2.91558	0	9	0	0	-8.65555	182.842
1	-4.8866	GO:0098754	M1	1	0	GO Biological Processes	19	detoxification	19_GO:0098754 detoxification	-4.8866	27.7034	10.1745	30169	132	33	4	12.1212	5.68144	128|213|2950|4846	ADH5|ALB|GSTP1|NOS3	-2.90526	0	20	0	0	-5.32679	34.8271
1	-4.8763	GO:1900274	M1	1	0	GO Biological Processes	19	regulation of phospholipase C activity	19_GO:0065007 biological regulation	-4.8763	65.3009	13.7991	30169	42	33	3	9.09091	5.00438	1956|2099|2260	EGFR|ESR1|FGFR1	-2.89765	0	18	0	0	-5.60623	68.5659
1	-4.82295	GO:0048754	M1	1	0	GO Biological Processes	19	branching morphogenesis of an epithelial tube	19_GO:0032502 developmental process	-4.82295	26.6923	9.97376	30169	137	33	4	12.1212	5.68144	2099|3791|4233|6714	ESR1|KDR|MET|SRC	-2.84697	0	9	0	0	-8.65555	182.842
1	-4.80687	GO:0010632	M1	1	0	GO Biological Processes	19	regulation of epithelial cell migration	19_GO:0040011 locomotion	-4.80687	15.6543	8.32676	30169	292	33	5	15.1515	6.24156	2260|3791|4233|4846|6714	FGFR1|KDR|MET|NOS3|SRC	-2.83354	0	9	0	0	-8.65555	182.842
1	-4.78524	GO:0003254	M1	1	0	GO Biological Processes	19	regulation of membrane depolarization	19_GO:0050789 regulation of biological process	-4.78524	60.9475	13.3171	30169	45	33	3	9.09091	5.00438	142|3791|6714	PARP1|KDR|SRC	-2.81509	0	9	0	0	-8.65555	182.842
1	-4.78315	GO:0001568	M1	1	0	GO Biological Processes	19	blood vessel development	19_GO:0032502 developmental process	-4.78315	10.8191	7.3784	30169	507	33	6	18.1818	6.71408	1432|1636|3791|4846|5594|7046	MAPK14|ACE|KDR|NOS3|MAPK1|TGFBR1	-2.81509	0	14	0	0	-7.12027	80.6658
1	-4.77847	GO:0060249	M1	1	0	GO Biological Processes	19	anatomical structure homeostasis	19_GO:0065007 biological regulation	-4.77847	15.4428	8.26313	30169	296	33	5	15.1515	6.24156	213|3791|4846|5781|6714	ALB|KDR|NOS3|PTPN11|SRC	-2.81301	0	9	0	0	-8.65555	182.842
1	-4.73778	GO:0050921	M1	1	0	GO Biological Processes	19	positive regulation of chemotaxis	19_GO:0040011 locomotion	-4.73778	25.3948	9.71011	30169	144	33	4	12.1212	5.68144	2260|3791|4233|5594	FGFR1|KDR|MET|MAPK1	-2.77508	0	9	0	0	-8.65555	182.842
1	-4.73536	GO:0010817	M1	1	0	GO Biological Processes	19	regulation of hormone levels	19_GO:0065007 biological regulation	-4.73536	10.6098	7.29324	30169	517	33	6	18.1818	6.71408	590|1508|1636|2099|5467|5781	BCHE|CTSB|ACE|ESR1|PPARD|PTPN11	-2.77508	0	2	0	0	-13.6818	109.705
1	-4.72795	GO:0051972	M1	1	0	GO Biological Processes	19	regulation of telomerase activity	19_GO:0008152 metabolic process	-4.72795	58.354	13.0214	30169	47	33	3	9.09091	5.00438	3320|5594|6714	HSP90AA1|MAPK1|SRC	-2.77278	0	5	0	0	-9.75669	74.1253
1	-4.72795	GO:0070849	M1	1	0	GO Biological Processes	19	response to epidermal growth factor	19_GO:0050896 response to stimulus	-4.72795	58.354	13.0214	30169	47	33	3	9.09091	5.00438	1956|5594|5781	EGFR|MAPK1|PTPN11	-2.77278	0	5	0	0	-9.75669	74.1253
1	-4.70024	GO:0022602	M1	1	0	GO Biological Processes	19	ovulation cycle process	19_GO:0048511 rhythmic process	-4.70024	57.1383	12.8805	30169	48	33	3	9.09091	5.00438	2099|4846|6714	ESR1|NOS3|SRC	-2.7476	0	9	0	0	-8.65555	182.842
1	-4.69563	GO:1901653	M1	1	0	GO Biological Processes	19	cellular response to peptide	19_GO:0050896 response to stimulus	-4.69563	14.8411	8.07944	30169	308	33	5	15.1515	6.24156	142|890|2932|5770|6714	PARP1|CCNA2|GSK3B|PTPN1|SRC	-2.74589	0	8	0	0	-8.94967	24.7084
1	-4.69137	GO:0043086	M1	1	0	GO Biological Processes	19	negative regulation of catalytic activity	19_GO:0065007 biological regulation	-4.69137	8.03955	6.66062	30169	796	33	7	21.2121	7.11647	308|1508|2932|2950|4846|5770|6714	ANXA5|CTSB|GSK3B|GSTP1|NOS3|PTPN1|SRC	-2.74589	0	12	0	0	-8.26092	52.9978
1	-4.69102	GO:0032869	M1	1	0	GO Biological Processes	19	cellular response to insulin stimulus	19_GO:0050896 response to stimulus	-4.69102	24.7084	9.56772	30169	148	33	4	12.1212	5.68144	142|2932|5770|6714	PARP1|GSK3B|PTPN1|SRC	-2.74589	0	8	0	0	-8.94967	24.7084
1	-4.68438	GO:0031329	M1	1	0	GO Biological Processes	19	regulation of cellular catabolic process	19_GO:0008152 metabolic process	-4.68438	8.0194	6.65012	30169	798	33	7	21.2121	7.11647	1017|1432|2932|3791|4233|5599|5770	CDK2|MAPK14|GSK3B|KDR|MET|MAPK8|PTPN1	-2.74373	0	4	0	0	-11.2905	34.5918
1	-4.68393	GO:0001944	M1	1	0	GO Biological Processes	19	vasculature development	19_GO:0032502 developmental process	-4.68393	10.3888	7.20223	30169	528	33	6	18.1818	6.71408	1432|1636|3791|4846|5594|7046	MAPK14|ACE|KDR|NOS3|MAPK1|TGFBR1	-2.74373	0	14	0	0	-7.12027	80.6658
1	-4.67954	GO:2000377	M1	1	0	GO Biological Processes	19	regulation of reactive oxygen species metabolic process	19_GO:0008152 metabolic process	-4.67954	24.5426	9.533	30169	149	33	4	12.1212	5.68144	1432|2147|2950|4314	MAPK14|F2|GSTP1|MMP3	-2.74179	0	23	1	1	-4.67954	38.6287
1	-4.67313	GO:0007173	M1	1	0	GO Biological Processes	19	epidermal growth factor receptor signaling pathway	19_GO:0023052 signaling	-4.67313	55.9722	12.7439	30169	49	33	3	9.09091	5.00438	1956|5781|6714	EGFR|PTPN11|SRC	-2.74023	0	5	0	0	-9.75669	74.1253
1	-4.67313	GO:0031281	M1	1	0	GO Biological Processes	19	positive regulation of cyclase activity	19_GO:0065007 biological regulation	-4.67313	55.9722	12.7439	30169	49	33	3	9.09091	5.00438	1432|4846|5599	MAPK14|NOS3|MAPK8	-2.74023	0	11	0	0	-8.48217	70.324
1	-4.66813	GO:0071383	M1	1	0	GO Biological Processes	19	cellular response to steroid hormone stimulus	19_GO:0050896 response to stimulus	-4.66813	24.379	9.49862	30169	150	33	4	12.1212	5.68144	1636|2099|5467|6714	ACE|ESR1|PPARD|SRC	-2.73764	0	1	0	0	-14.2841	36.0873
1	-4.64658	GO:0038093	M1	1	0	GO Biological Processes	19	Fc receptor signaling pathway	19_GO:0002376 immune system process	-4.64658	54.8527	12.6113	30169	50	33	3	9.09091	5.00438	5599|5602|6714	MAPK8|MAPK10|SRC	-2.72221	0	11	0	0	-8.48217	70.324
1	-4.64658	GO:0050819	M1	1	0	GO Biological Processes	19	negative regulation of coagulation	19_GO:0048519 negative regulation of biological process	-4.64658	54.8527	12.6113	30169	50	33	3	9.09091	5.00438	308|2147|4846	ANXA5|F2|NOS3	-2.72221	0	14	0	0	-7.12027	80.6658
1	-4.64556	GO:0062013	M1	1	0	GO Biological Processes	19	positive regulation of small molecule metabolic process	19_GO:0048518 positive regulation of biological process	-4.64556	24.0582	9.43086	30169	152	33	4	12.1212	5.68144	1066|4846|5467|6714	CES1|NOS3|PPARD|SRC	-2.72221	0	1	0	0	-14.2841	36.0873
1	-4.62329	GO:0045834	M1	1	0	GO Biological Processes	19	positive regulation of lipid metabolic process	19_GO:0048518 positive regulation of biological process	-4.62329	23.7458	9.36438	30169	154	33	4	12.1212	5.68144	1066|2147|5467|6714	CES1|F2|PPARD|SRC	-2.7023	0	1	0	0	-14.2841	36.0873
1	-4.59045	GO:0090316	M1	1	0	GO Biological Processes	19	positive regulation of intracellular protein transport	19_GO:0051179 localization	-4.59045	23.292	9.267	30169	157	33	4	12.1212	5.68144	1432|2932|3320|5599	MAPK14|GSK3B|HSP90AA1|MAPK8	-2.67179	0	7	0	0	-9.01483	44.2361
1	-4.58395	GO:0001525	M1	1	0	GO Biological Processes	19	angiogenesis	19_GO:0032502 developmental process	-4.58395	14.0648	7.83616	30169	325	33	5	15.1515	6.24156	1432|1636|3791|4846|7046	MAPK14|ACE|KDR|NOS3|TGFBR1	-2.66762	0	14	0	0	-7.12027	80.6658
1	-4.57757	GO:0006631	M1	1	0	GO Biological Processes	19	fatty acid metabolic process	19_GO:0008152 metabolic process	-4.57757	14.0217	7.82242	30169	326	33	5	15.1515	6.24156	128|1066|1432|2950|5467	ADH5|CES1|MAPK14|GSTP1|PPARD	-2.66356	0	24	1	1	-4.57757	42.1944
1	-4.57011	GO:0048146	M1	1	0	GO Biological Processes	19	positive regulation of fibroblast proliferation	19_GO:0048518 positive regulation of biological process	-4.57011	51.7479	12.2361	30169	53	33	3	9.09091	5.00438	890|1956|2099	CCNA2|EGFR|ESR1	-2.6584	0	18	0	0	-5.60623	68.5659
1	-4.54561	GO:0001541	M1	1	0	GO Biological Processes	19	ovarian follicle development	19_GO:0022414 reproductive process	-4.54561	50.7896	12.118	30169	54	33	3	9.09091	5.00438	2099|3791|6714	ESR1|KDR|SRC	-2.63619	0	9	0	0	-8.65555	182.842
1	-4.52765	GO:0007423	M1	1	0	GO Biological Processes	19	sensory organ development	19_GO:0032502 developmental process	-4.52765	9.74294	6.92961	30169	563	33	6	18.1818	6.71408	890|1956|3791|5594|5781|7046	CCNA2|EGFR|KDR|MAPK1|PTPN11|TGFBR1	-2.62052	0	3	0	0	-11.7834	45.7106
1	-4.52157	GO:1904645	M1	1	0	GO Biological Processes	19	response to amyloid-beta	19_GO:0050896 response to stimulus	-4.52157	49.8661	12.0031	30169	55	33	3	9.09091	5.00438	142|2932|4314	PARP1|GSK3B|MMP3	-2.61896	0	16	0	0	-6.34559	49.8661
1	-4.52157	GO:0010518	M1	1	0	GO Biological Processes	19	positive regulation of phospholipase activity	19_GO:0065007 biological regulation	-4.52157	49.8661	12.0031	30169	55	33	3	9.09091	5.00438	1956|2099|2260	EGFR|ESR1|FGFR1	-2.61896	0	18	0	0	-5.60623	68.5659
1	-4.50597	GO:0061138	M1	1	0	GO Biological Processes	19	morphogenesis of a branching epithelium	19_GO:0032502 developmental process	-4.50597	22.1627	9.0201	30169	165	33	4	12.1212	5.68144	2099|3791|4233|6714	ESR1|KDR|MET|SRC	-2.60783	0	9	0	0	-8.65555	182.842
1	-4.50597	GO:0031960	M1	1	0	GO Biological Processes	19	response to corticosteroid	19_GO:0050896 response to stimulus	-4.50597	22.1627	9.0201	30169	165	33	4	12.1212	5.68144	142|590|1636|6714	PARP1|BCHE|ACE|SRC	-2.60783	0	15	0	0	-6.87683	74.1253
1	-4.49652	GO:0062012	M1	1	0	GO Biological Processes	19	regulation of small molecule metabolic process	19_GO:0008152 metabolic process	-4.49652	13.484	7.64914	30169	339	33	5	15.1515	6.24156	142|1066|4846|5467|6714	PARP1|CES1|NOS3|PPARD|SRC	-2.60061	0	1	0	0	-14.2841	36.0873
1	-4.43547	GO:0048762	M1	1	0	GO Biological Processes	19	mesenchymal cell differentiation	19_GO:0032502 developmental process	-4.43547	21.2607	8.81796	30169	172	33	4	12.1212	5.68144	2260|2932|5594|7046	FGFR1|GSK3B|MAPK1|TGFBR1	-2.54397	0	12	0	0	-8.26092	52.9978
1	-4.43547	GO:0007596	M1	1	0	GO Biological Processes	19	blood coagulation	19_GO:0032501 multicellular organismal process	-4.43547	21.2607	8.81796	30169	172	33	4	12.1212	5.68144	308|1432|2147|6714	ANXA5|MAPK14|F2|SRC	-2.54397	0	13	0	0	-8.14274	83.1102
1	-4.42975	GO:0061180	M1	1	0	GO Biological Processes	19	mammary gland epithelium development	19_GO:0032502 developmental process	-4.42975	46.4854	11.5726	30169	59	33	3	9.09091	5.00438	2099|5594|6714	ESR1|MAPK1|SRC	-2.54261	0	5	0	0	-9.75669	74.1253
1	-4.42975	GO:0046324	M1	1	0	GO Biological Processes	19	regulation of glucose import	19_GO:0051179 localization	-4.42975	46.4854	11.5726	30169	59	33	3	9.09091	5.00438	1432|1636|5781	MAPK14|ACE|PTPN11	-2.54261	0	25	1	1	-4.42975	46.4854
1	-4.41588	GO:0050817	M1	1	0	GO Biological Processes	19	coagulation	19_GO:0032501 multicellular organismal process	-4.41588	21.0164	8.7624	30169	174	33	4	12.1212	5.68144	308|1432|2147|6714	ANXA5|MAPK14|F2|SRC	-2.5313	0	13	0	0	-8.14274	83.1102
1	-4.41412	GO:0044057	M1	1	0	GO Biological Processes	19	regulation of system process	19_GO:0032501 multicellular organismal process	-4.41412	9.29707	6.73514	30169	590	33	6	18.1818	6.71408	142|1636|3320|4846|5781|6714	PARP1|ACE|HSP90AA1|NOS3|PTPN11|SRC	-2.5313	0	26	1	1	-4.41412	10.7134
1	-4.40779	GO:0046686	M1	1	0	GO Biological Processes	19	response to cadmium ion	19_GO:0050896 response to stimulus	-4.40779	45.7106	11.4716	30169	60	33	3	9.09091	5.00438	1956|5594|5599	EGFR|MAPK1|MAPK8	-2.52764	0	5	0	0	-9.75669	74.1253
1	-4.40617	GO:0001763	M1	1	0	GO Biological Processes	19	morphogenesis of a branching structure	19_GO:0032502 developmental process	-4.40617	20.8963	8.73496	30169	175	33	4	12.1212	5.68144	2099|3791|4233|6714	ESR1|KDR|MET|SRC	-2.52764	0	9	0	0	-8.65555	182.842
1	-4.38693	GO:0051099	M1	1	0	GO Biological Processes	19	positive regulation of binding	19_GO:0065007 biological regulation	-4.38693	20.6602	8.68077	30169	177	33	4	12.1212	5.68144	142|1636|2932|4233	PARP1|ACE|GSK3B|MET	-2.51402	0	10	0	0	-8.63882	34.283
1	-4.38693	GO:0007599	M1	1	0	GO Biological Processes	19	hemostasis	19_GO:0065007 biological regulation	-4.38693	20.6602	8.68077	30169	177	33	4	12.1212	5.68144	308|1432|2147|6714	ANXA5|MAPK14|F2|SRC	-2.51402	0	13	0	0	-8.14274	83.1102
1	-4.38621	GO:1904356	M1	1	0	GO Biological Processes	19	regulation of telomere maintenance via telomere lengthening	19_GO:0008152 metabolic process	-4.38621	44.9613	11.3732	30169	61	33	3	9.09091	5.00438	142|5594|6714	PARP1|MAPK1|SRC	-2.51402	0	5	0	0	-9.75669	74.1253
1	-4.36661	GO:0002831	M1	1	0	GO Biological Processes	19	regulation of response to biotic stimulus	19_GO:0050896 response to stimulus	-4.36661	12.6622	7.37659	30169	361	33	5	15.1515	6.24156	142|3320|5770|5781|6714	PARP1|HSP90AA1|PTPN1|PTPN11|SRC	-2.49698	0	21	0	0	-5.21848	38.0922
1	-4.365	GO:0046824	M1	1	0	GO Biological Processes	19	positive regulation of nucleocytoplasmic transport	19_GO:0051179 localization	-4.365	44.2361	11.2771	30169	62	33	3	9.09091	5.00438	1432|2932|3320	MAPK14|GSK3B|HSP90AA1	-2.49698	0	7	0	0	-9.01483	44.2361
1	-4.34912	GO:0030324	M1	1	0	GO Biological Processes	19	lung development	19_GO:0032502 developmental process	-4.34912	20.2036	8.57502	30169	181	33	4	12.1212	5.68144	1636|3791|4846|5594	ACE|KDR|NOS3|MAPK1	-2.48317	0	14	0	0	-7.12027	80.6658
1	-4.3455	GO:0030855	M1	1	0	GO Biological Processes	19	epithelial cell differentiation	19_GO:0032502 developmental process	-4.3455	9.03669	6.619	30169	607	33	6	18.1818	6.71408	1066|1508|2099|3791|4233|6714	CES1|CTSB|ESR1|KDR|MET|SRC	-2.48161	0	9	0	0	-8.65555	182.842
1	-4.32132	GO:0050728	M1	1	0	GO Biological Processes	19	negative regulation of inflammatory response	19_GO:0048519 negative regulation of biological process	-4.32132	19.8742	8.49791	30169	184	33	4	12.1212	5.68144	1432|2950|5467|6714	MAPK14|GSTP1|PPARD|SRC	-2.46153	0	1	0	0	-14.2841	36.0873
1	-4.32132	GO:0048863	M1	1	0	GO Biological Processes	19	stem cell differentiation	19_GO:0032502 developmental process	-4.32132	19.8742	8.49791	30169	184	33	4	12.1212	5.68144	1432|1636|2099|5594	MAPK14|ACE|ESR1|MAPK1	-2.46153	0	27	1	1	-4.32132	19.8742
1	-4.31216	GO:0030323	M1	1	0	GO Biological Processes	19	respiratory tube development	19_GO:0032502 developmental process	-4.31216	19.7667	8.47262	30169	185	33	4	12.1212	5.68144	1636|3791|4846|5594	ACE|KDR|NOS3|MAPK1	-2.45441	0	14	0	0	-7.12027	80.6658
1	-4.30341	GO:1905953	M1	1	0	GO Biological Processes	19	negative regulation of lipid localization	19_GO:0051179 localization	-4.30341	42.1944	11.002	30169	65	33	3	9.09091	5.00438	1066|5467|5781	CES1|PPARD|PTPN11	-2.44768	0	24	0	0	-4.57757	42.1944
1	-4.28499	GO:0002064	M1	1	0	GO Biological Processes	19	epithelial cell development	19_GO:0032502 developmental process	-4.28499	19.4513	8.3979	30169	188	33	4	12.1212	5.68144	2099|3791|4233|6714	ESR1|KDR|MET|SRC	-2.43182	0	9	0	0	-8.65555	182.842
1	-4.28353	GO:0010517	M1	1	0	GO Biological Processes	19	regulation of phospholipase activity	19_GO:0065007 biological regulation	-4.28353	41.5551	10.9144	30169	66	33	3	9.09091	5.00438	1956|2099|2260	EGFR|ESR1|FGFR1	-2.43182	0	18	0	0	-5.60623	68.5659
1	-4.27893	GO:0040008	M1	1	0	GO Biological Processes	19	regulation of growth	19_GO:0040007 growth	-4.27893	8.7905	6.50733	30169	624	33	6	18.1818	6.71408	1432|1956|2147|2932|5467|7046	MAPK14|EGFR|F2|GSK3B|PPARD|TGFBR1	-2.42922	0	22	0	0	-5.04193	17.5136
1	-4.24468	GO:0060193	M1	1	0	GO Biological Processes	19	positive regulation of lipase activity	19_GO:0065007 biological regulation	-4.24468	40.3329	10.745	30169	68	33	3	9.09091	5.00438	1956|2099|2260	EGFR|ESR1|FGFR1	-2.39696	0	18	0	0	-5.60623	68.5659
1	-4.2257	GO:0042698	M1	1	0	GO Biological Processes	19	ovulation cycle	19_GO:0048511 rhythmic process	-4.2257	39.7484	10.6631	30169	69	33	3	9.09091	5.00438	2099|4846|6714	ESR1|NOS3|SRC	-2.37996	0	9	0	0	-8.65555	182.842
1	-4.2147	GO:0016485	M1	1	0	GO Biological Processes	19	protein processing	19_GO:0008152 metabolic process	-4.2147	18.6574	8.20686	30169	196	33	4	12.1212	5.68144	142|590|840|1636	PARP1|BCHE|CASP7|ACE	-2.37092	0	15	0	0	-6.87683	74.1253
1	-4.207	GO:0051881	M1	1	0	GO Biological Processes	19	regulation of mitochondrial membrane potential	19_GO:0065007 biological regulation	-4.207	39.1805	10.5828	30169	70	33	3	9.09091	5.00438	142|3791|6714	PARP1|KDR|SRC	-2.3682	0	9	0	0	-8.65555	182.842
1	-4.207	GO:0043542	M1	1	0	GO Biological Processes	19	endothelial cell migration	19_GO:0032501 multicellular organismal process	-4.207	39.1805	10.5828	30169	70	33	3	9.09091	5.00438	3791|4846|7046	KDR|NOS3|TGFBR1	-2.3682	0	14	0	0	-7.12027	80.6658
1	-4.20612	GO:0071248	M1	1	0	GO Biological Processes	19	cellular response to metal ion	19_GO:0050896 response to stimulus	-4.20612	18.5627	8.18377	30169	197	33	4	12.1212	5.68144	142|1956|5594|5599	PARP1|EGFR|MAPK1|MAPK8	-2.3682	0	5	0	0	-9.75669	74.1253
1	-4.18911	GO:0032388	M1	1	0	GO Biological Processes	19	positive regulation of intracellular transport	19_GO:0051179 localization	-4.18911	18.3761	8.13811	30169	199	33	4	12.1212	5.68144	1432|2932|3320|5599	MAPK14|GSK3B|HSP90AA1|MAPK8	-2.35452	0	7	0	0	-9.01483	44.2361
1	-4.18858	GO:2000379	M1	1	0	GO Biological Processes	19	positive regulation of reactive oxygen species metabolic process	19_GO:0048518 positive regulation of biological process	-4.18858	38.6287	10.5043	30169	71	33	3	9.09091	5.00438	1432|2147|2950	MAPK14|F2|GSTP1	-2.35452	0	23	0	0	-4.67954	38.6287
1	-4.18457	GO:0030097	M1	1	0	GO Biological Processes	19	hemopoiesis	19_GO:0002376 immune system process	-4.18457	8.45188	6.35064	30169	649	33	6	18.1818	6.71408	142|1432|1636|3791|5781|6714	PARP1|MAPK14|ACE|KDR|PTPN11|SRC	-2.35242	0	3	0	0	-11.7834	45.7106
1	-4.17227	GO:0060491	M1	1	0	GO Biological Processes	19	regulation of cell projection assembly	19_GO:0050789 regulation of biological process	-4.17227	18.1933	8.09311	30169	201	33	4	12.1212	5.68144	2932|3320|6714|7046	GSK3B|HSP90AA1|SRC|TGFBR1	-2.34398	0	12	0	0	-8.26092	52.9978
1	-4.17042	GO:0046626	M1	1	0	GO Biological Processes	19	regulation of insulin receptor signaling pathway	19_GO:0023052 signaling	-4.17042	38.0922	10.4274	30169	72	33	3	9.09091	5.00438	5770|5781|6714	PTPN1|PTPN11|SRC	-2.34398	0	21	0	0	-5.21848	38.0922
1	-4.17042	GO:1900076	M1	1	0	GO Biological Processes	19	regulation of cellular response to insulin stimulus	19_GO:0050896 response to stimulus	-4.17042	38.0922	10.4274	30169	72	33	3	9.09091	5.00438	5770|5781|6714	PTPN1|PTPN11|SRC	-2.34398	0	21	0	0	-5.21848	38.0922
1	-4.13912	GO:0060541	M1	1	0	GO Biological Processes	19	respiratory system development	19_GO:0032502 developmental process	-4.13912	17.8383	8.00502	30169	205	33	4	12.1212	5.68144	1636|3791|4846|5594	ACE|KDR|NOS3|MAPK1	-2.31456	0	14	0	0	-7.12027	80.6658
1	-4.13487	GO:2000573	M1	1	0	GO Biological Processes	19	positive regulation of DNA biosynthetic process	19_GO:0048518 positive regulation of biological process	-4.13487	37.0627	10.2781	30169	74	33	3	9.09091	5.00438	3320|5594|6714	HSP90AA1|MAPK1|SRC	-2.31219	0	5	0	0	-9.75669	74.1253
1	-4.12624	GO:0009792	M1	1	0	GO Biological Processes	19	embryo development ending in birth or egg hatching	19_GO:0032502 developmental process	-4.12624	8.24853	6.25472	30169	665	33	6	18.1818	6.71408	1636|1956|2260|4846|5594|7046	ACE|EGFR|FGFR1|NOS3|MAPK1|TGFBR1	-2.30542	0	3	0	0	-11.7834	45.7106
1	-4.1228	GO:0007178	M1	1	0	GO Biological Processes	19	transmembrane receptor protein serine/threonine kinase signaling pathway	19_GO:0023052 signaling	-4.1228	17.6659	7.9619	30169	207	33	4	12.1212	5.68144	142|1432|6714|7046	PARP1|MAPK14|SRC|TGFBR1	-2.30384	0	13	0	0	-8.14274	83.1102
1	-4.11746	GO:0043536	M1	1	0	GO Biological Processes	19	positive regulation of blood vessel endothelial cell migration	19_GO:0040011 locomotion	-4.11746	36.5685	10.2057	30169	75	33	3	9.09091	5.00438	2260|3791|4846	FGFR1|KDR|NOS3	-2.3022	0	9	0	0	-8.65555	182.842
1	-4.11746	GO:0050818	M1	1	0	GO Biological Processes	19	regulation of coagulation	19_GO:0032501 multicellular organismal process	-4.11746	36.5685	10.2057	30169	75	33	3	9.09091	5.00438	308|2147|4846	ANXA5|F2|NOS3	-2.3022	0	14	0	0	-7.12027	80.6658
1	-4.1003	GO:0008015	M1	1	0	GO Biological Processes	19	blood circulation	19_GO:0032501 multicellular organismal process	-4.1003	11.1218	6.83698	30169	411	33	5	15.1515	6.24156	128|1636|4846|5467|6714	ADH5|ACE|NOS3|PPARD|SRC	-2.29052	0	14	0	0	-7.12027	80.6658
1	-4.10029	GO:0043401	M1	1	0	GO Biological Processes	19	steroid hormone mediated signaling pathway	19_GO:0023052 signaling	-4.10029	36.0873	10.1347	30169	76	33	3	9.09091	5.00438	2099|5467|6714	ESR1|PPARD|SRC	-2.29052	0	1	0	0	-14.2841	36.0873
1	-4.10029	GO:0010822	M1	1	0	GO Biological Processes	19	positive regulation of mitochondrion organization	19_GO:0048518 positive regulation of biological process	-4.10029	36.0873	10.1347	30169	76	33	3	9.09091	5.00438	2932|3791|5599	GSK3B|KDR|MAPK8	-2.29052	0	7	0	0	-9.01483	44.2361
1	-4.08544	GO:0050678	M1	1	0	GO Biological Processes	19	regulation of epithelial cell proliferation	19_GO:0050789 regulation of biological process	-4.08544	11.0412	6.80759	30169	414	33	5	15.1515	6.24156	1956|2260|3791|5467|7046	EGFR|FGFR1|KDR|PPARD|TGFBR1	-2.27901	0	3	0	0	-11.7834	45.7106
1	-4.08336	GO:0031279	M1	1	0	GO Biological Processes	19	regulation of cyclase activity	19_GO:0065007 biological regulation	-4.08336	35.6187	10.0651	30169	77	33	3	9.09091	5.00438	1432|4846|5599	MAPK14|NOS3|MAPK8	-2.27901	0	11	0	0	-8.48217	70.324
1	-4.08336	GO:0010827	M1	1	0	GO Biological Processes	19	regulation of glucose transmembrane transport	19_GO:0051179 localization	-4.08336	35.6187	10.0651	30169	77	33	3	9.09091	5.00438	1432|1636|5781	MAPK14|ACE|PTPN11	-2.27901	0	25	0	0	-4.42975	46.4854
1	-4.0658	GO:0009410	M1	1	0	GO Biological Processes	19	response to xenobiotic stimulus	19_GO:0050896 response to stimulus	-4.0658	10.9356	6.76888	30169	418	33	5	15.1515	6.24156	590|1636|2950|3320|6714	BCHE|ACE|GSTP1|HSP90AA1|SRC	-2.26324	0	15	0	0	-6.87683	74.1253
1	-4.05121	GO:0048514	M1	1	0	GO Biological Processes	19	blood vessel morphogenesis	19_GO:0032502 developmental process	-4.05121	10.8576	6.74019	30169	421	33	5	15.1515	6.24156	1432|1636|3791|4846|7046	MAPK14|ACE|KDR|NOS3|TGFBR1	-2.25043	0	14	0	0	-7.12027	80.6658
1	-4.04637	GO:0001558	M1	1	0	GO Biological Processes	19	regulation of cell growth	19_GO:0040007 growth	-4.04637	10.8319	6.73069	30169	422	33	5	15.1515	6.24156	1956|2147|2932|5467|7046	EGFR|F2|GSK3B|PPARD|TGFBR1	-2.24737	0	22	0	0	-5.04193	17.5136
1	-4.03388	GO:1903201	M1	1	0	GO Biological Processes	19	regulation of oxidative stress-induced cell death	19_GO:0050896 response to stimulus	-4.03388	34.283	9.86394	30169	80	33	3	9.09091	5.00438	142|4233|4314	PARP1|MET|MMP3	-2.23665	0	10	0	0	-8.63882	34.283
1	-4.02434	GO:0000902	M1	1	0	GO Biological Processes	19	cell morphogenesis	19_GO:0032502 developmental process	-4.02434	7.90385	6.0888	30169	694	33	6	18.1818	6.71408	1432|1956|3320|4233|5781|6714	MAPK14|EGFR|HSP90AA1|MET|PTPN11|SRC	-2.22887	0	21	0	0	-5.21848	38.0922
1	-4.01782	GO:0001837	M1	1	0	GO Biological Processes	19	epithelial to mesenchymal transition	19_GO:0032502 developmental process	-4.01782	33.8597	9.79934	30169	81	33	3	9.09091	5.00438	2260|2932|7046	FGFR1|GSK3B|TGFBR1	-2.2241	0	12	0	0	-8.26092	52.9978
1	-3.99789	GO:0070374	M1	1	0	GO Biological Processes	19	positive regulation of ERK1 and ERK2 cascade	19_GO:0023052 signaling	-3.99789	16.3984	7.63742	30169	223	33	4	12.1212	5.68144	1956|3791|5781|6714	EGFR|KDR|PTPN11|SRC	-2.20592	0	9	0	0	-8.65555	182.842
1	-3.99039	GO:0050679	M1	1	0	GO Biological Processes	19	positive regulation of epithelial cell proliferation	19_GO:0048518 positive regulation of biological process	-3.99039	16.3252	7.61826	30169	224	33	4	12.1212	5.68144	1956|2260|3791|7046	EGFR|FGFR1|KDR|TGFBR1	-2.20017	0	3	0	0	-11.7834	45.7106
1	-3.98629	GO:0019395	M1	1	0	GO Biological Processes	19	fatty acid oxidation	19_GO:0008152 metabolic process	-3.98629	33.0438	9.67361	30169	83	33	3	9.09091	5.00438	128|1432|5467	ADH5|MAPK14|PPARD	-2.19779	0	24	0	0	-4.57757	42.1944
1	-3.95346	GO:0071902	M1	1	0	GO Biological Processes	19	positive regulation of protein serine/threonine kinase activity	19_GO:0048518 positive regulation of biological process	-3.95346	15.9688	7.52429	30169	229	33	4	12.1212	5.68144	1956|2260|5770|6714	EGFR|FGFR1|PTPN1|SRC	-2.16704	0	6	0	0	-9.61681	61.9805
1	-3.95209	GO:0007005	M1	1	0	GO Biological Processes	19	mitochondrion organization	19_GO:0009987 cellular process	-3.95209	10.3418	6.54715	30169	442	33	5	15.1515	6.24156	142|2932|3320|4846|5599	PARP1|GSK3B|HSP90AA1|NOS3|MAPK8	-2.16704	0	26	0	0	-4.41412	10.7134
1	-3.94617	GO:0010594	M1	1	0	GO Biological Processes	19	regulation of endothelial cell migration	19_GO:0040011 locomotion	-3.94617	15.8993	7.50585	30169	230	33	4	12.1212	5.68144	2260|3791|4233|4846	FGFR1|KDR|MET|NOS3	-2.16454	0	9	0	0	-8.65555	182.842
1	-3.94617	GO:0050920	M1	1	0	GO Biological Processes	19	regulation of chemotaxis	19_GO:0040011 locomotion	-3.94617	15.8993	7.50585	30169	230	33	4	12.1212	5.68144	2260|3791|4233|5594	FGFR1|KDR|MET|MAPK1	-2.16454	0	9	0	0	-8.65555	182.842
1	-3.92552	GO:0014910	M1	1	0	GO Biological Processes	19	regulation of smooth muscle cell migration	19_GO:0040011 locomotion	-3.92552	31.5246	9.43502	30169	87	33	3	9.09091	5.00438	1636|5467|6714	ACE|PPARD|SRC	-2.14646	0	1	0	0	-14.2841	36.0873
1	-3.9247	GO:0050804	M1	1	0	GO Biological Processes	19	modulation of chemical synaptic transmission	19_GO:0023052 signaling	-3.9247	10.2033	6.49436	30169	448	33	5	15.1515	6.24156	590|1636|2932|5594|6714	BCHE|ACE|GSK3B|MAPK1|SRC	-2.14646	0	5	0	0	-9.75669	74.1253
1	-3.92017	GO:0099177	M1	1	0	GO Biological Processes	19	regulation of trans-synaptic signaling	19_GO:0023052 signaling	-3.92017	10.1805	6.48566	30169	449	33	5	15.1515	6.24156	590|1636|2932|5594|6714	BCHE|ACE|GSK3B|MAPK1|SRC	-2.14362	0	5	0	0	-9.75669	74.1253
1	-3.91078	GO:0034440	M1	1	0	GO Biological Processes	19	lipid oxidation	19_GO:0008152 metabolic process	-3.91078	31.1663	9.37789	30169	88	33	3	9.09091	5.00438	128|1432|5467	ADH5|MAPK14|PPARD	-2.13591	0	24	0	0	-4.57757	42.1944
1	-3.90217	GO:0002009	M1	1	0	GO Biological Processes	19	morphogenesis of an epithelium	19_GO:0032502 developmental process	-3.90217	10.0906	6.45113	30169	453	33	5	15.1515	6.24156	1956|2099|3791|4233|6714	EGFR|ESR1|KDR|MET|SRC	-2.12898	0	9	0	0	-8.65555	182.842
1	-3.88181	GO:0060191	M1	1	0	GO Biological Processes	19	regulation of lipase activity	19_GO:0065007 biological regulation	-3.88181	30.4737	9.26642	30169	90	33	3	9.09091	5.00438	1956|2099|2260	EGFR|ESR1|FGFR1	-2.11195	0	18	0	0	-5.60623	68.5659
1	-3.88181	GO:0098869	M1	1	0	GO Biological Processes	19	cellular oxidant detoxification	19_GO:0098754 detoxification	-3.88181	30.4737	9.26642	30169	90	33	3	9.09091	5.00438	213|2950|4846	ALB|GSTP1|NOS3	-2.11195	0	20	0	0	-5.32679	34.8271
1	-3.81469	GO:1901615	M1	1	0	GO Biological Processes	19	organic hydroxy compound metabolic process	19_GO:0008152 metabolic process	-3.81469	9.66398	6.28472	30169	473	33	5	15.1515	6.24156	128|1066|1508|2638|5467	ADH5|CES1|CTSB|GC|PPARD	-2.04647	0	24	0	0	-4.57757	42.1944
1	-3.81221	GO:1900407	M1	1	0	GO Biological Processes	19	regulation of cellular response to oxidative stress	19_GO:0050896 response to stimulus	-3.81221	28.8699	9.00302	30169	95	33	3	9.09091	5.00438	142|4233|4314	PARP1|MET|MMP3	-2.04565	0	10	0	0	-8.63882	34.283
1	-3.79875	GO:0032091	M1	1	0	GO Biological Processes	19	negative regulation of protein binding	19_GO:0065007 biological regulation	-3.79875	28.5691	8.95278	30169	96	33	3	9.09091	5.00438	1636|2932|5599	ACE|GSK3B|MAPK8	-2.03382	0	7	0	0	-9.01483	44.2361
1	-3.79382	GO:0033044	M1	1	0	GO Biological Processes	19	regulation of chromosome organization	19_GO:0050789 regulation of biological process	-3.79382	14.5113	7.12731	30169	252	33	4	12.1212	5.68144	142|1017|5594|6714	PARP1|CDK2|MAPK1|SRC	-2.03217	0	5	0	0	-9.75669	74.1253
1	-3.79382	GO:0097305	M1	1	0	GO Biological Processes	19	response to alcohol	19_GO:0050896 response to stimulus	-3.79382	14.5113	7.12731	30169	252	33	4	12.1212	5.68144	142|1066|1636|7046	PARP1|CES1|ACE|TGFBR1	-2.03217	0	15	0	0	-6.87683	74.1253
1	-3.78543	GO:0030168	M1	1	0	GO Biological Processes	19	platelet activation	19_GO:0032501 multicellular organismal process	-3.78543	28.2746	8.90329	30169	97	33	3	9.09091	5.00438	1432|2147|6714	MAPK14|F2|SRC	-2.02539	0	13	0	0	-8.14274	83.1102
1	-3.76764	GO:0008202	M1	1	0	GO Biological Processes	19	steroid metabolic process	19_GO:0008152 metabolic process	-3.76764	14.2846	7.06358	30169	256	33	4	12.1212	5.68144	1066|2099|2638|5467	CES1|ESR1|GC|PPARD	-2.00922	0	24	0	0	-4.57757	42.1944
1	-3.74188	GO:0030099	M1	1	0	GO Biological Processes	19	myeloid cell differentiation	19_GO:0002376 immune system process	-3.74188	14.0648	7.00126	30169	260	33	4	12.1212	5.68144	142|1432|5781|6714	PARP1|MAPK14|PTPN11|SRC	-1.98668	0	13	0	0	-8.14274	83.1102
1	-3.74188	GO:0060828	M1	1	0	GO Biological Processes	19	regulation of canonical Wnt signaling pathway	19_GO:0023052 signaling	-3.74188	14.0648	7.00126	30169	260	33	4	12.1212	5.68144	1432|1956|2932|6714	MAPK14|EGFR|GSK3B|SRC	-1.98668	0	28	1	1	-3.74188	24.9331
1	-3.73551	GO:0044403	M1	1	0	GO Biological Processes	19	biological process involved in symbiotic interaction	19_GO:0044419 biological process involved in interspecies interaction between organisms	-3.73551	14.0109	6.98589	30169	261	33	4	12.1212	5.68144	1508|1956|2147|6714	CTSB|EGFR|F2|SRC	-1.98311	0	28	0	0	-3.74188	24.9331
1	-3.73353	GO:0032204	M1	1	0	GO Biological Processes	19	regulation of telomere maintenance	19_GO:0008152 metabolic process	-3.73353	27.1548	8.71259	30169	101	33	3	9.09091	5.00438	142|5594|6714	PARP1|MAPK1|SRC	-1.98311	0	5	0	0	-9.75669	74.1253
1	-3.73353	GO:0007179	M1	1	0	GO Biological Processes	19	transforming growth factor beta receptor signaling pathway	19_GO:0023052 signaling	-3.73353	27.1548	8.71259	30169	101	33	3	9.09091	5.00438	142|6714|7046	PARP1|SRC|TGFBR1	-1.98311	0	13	0	0	-8.14274	83.1102
1	-3.72089	GO:0048771	M1	1	0	GO Biological Processes	19	tissue remodeling	19_GO:0032501 multicellular organismal process	-3.72089	26.8886	8.66664	30169	102	33	3	9.09091	5.00438	1636|4846|6714	ACE|NOS3|SRC	-1.97363	0	14	0	0	-7.12027	80.6658
1	-3.72089	GO:0000077	M1	1	0	GO Biological Processes	19	DNA damage checkpoint signaling	19_GO:0023052 signaling	-3.72089	26.8886	8.66664	30169	102	33	3	9.09091	5.00438	1017|1432|5781	CDK2|MAPK14|PTPN11	-1.97363	0	25	0	0	-4.42975	46.4854
1	-3.70837	GO:0022612	M1	1	0	GO Biological Processes	19	gland morphogenesis	19_GO:0032502 developmental process	-3.70837	26.6275	8.62135	30169	103	33	3	9.09091	5.00438	1956|2099|6714	EGFR|ESR1|SRC	-1.96268	0	18	0	0	-5.60623	68.5659
1	-3.69598	GO:1902882	M1	1	0	GO Biological Processes	19	regulation of response to oxidative stress	19_GO:0050896 response to stimulus	-3.69598	26.3715	8.57669	30169	104	33	3	9.09091	5.00438	142|4233|4314	PARP1|MET|MMP3	-1.9537	0	10	0	0	-8.63882	34.283
1	-3.69471	GO:0003013	M1	1	0	GO Biological Processes	19	circulatory system process	19_GO:0032501 multicellular organismal process	-3.69471	9.1057	6.06028	30169	502	33	5	15.1515	6.24156	128|1636|4846|5467|6714	ADH5|ACE|NOS3|PPARD|SRC	-1.9537	0	14	0	0	-7.12027	80.6658
1	-3.69471	GO:0032787	M1	1	0	GO Biological Processes	19	monocarboxylic acid metabolic process	19_GO:0008152 metabolic process	-3.69471	9.1057	6.06028	30169	502	33	5	15.1515	6.24156	128|1066|1432|2950|5467	ADH5|CES1|MAPK14|GSTP1|PPARD	-1.9537	0	24	0	0	-4.57757	42.1944
1	-3.67928	GO:0003018	M1	1	0	GO Biological Processes	19	vascular process in circulatory system	19_GO:0032501 multicellular organismal process	-3.67928	13.5439	6.8513	30169	270	33	4	12.1212	5.68144	1636|4846|5467|6714	ACE|NOS3|PPARD|SRC	-1.93982	0	14	0	0	-7.12027	80.6658
1	-3.66688	GO:0090066	M1	1	0	GO Biological Processes	19	regulation of anatomical structure size	19_GO:0065007 biological regulation	-3.66688	8.98047	6.00882	30169	509	33	5	15.1515	6.24156	1636|2932|3320|4846|5467	ACE|GSK3B|HSP90AA1|NOS3|PPARD	-1.92896	0	14	0	0	-7.12027	80.6658
1	-3.66098	GO:0007611	M1	1	0	GO Biological Processes	19	learning or memory	19_GO:0032501 multicellular organismal process	-3.66098	13.395	6.80786	30169	273	33	4	12.1212	5.68144	590|1956|5594|6714	BCHE|EGFR|MAPK1|SRC	-1.9246	0	5	0	0	-9.75669	74.1253
1	-3.659	GO:0001501	M1	1	0	GO Biological Processes	19	skeletal system development	19_GO:0032502 developmental process	-3.659	8.94532	5.9943	30169	511	33	5	15.1515	6.24156	1432|2260|5781|6714|7046	MAPK14|FGFR1|PTPN11|SRC|TGFBR1	-1.92415	0	3	0	0	-11.7834	45.7106
1	-3.64289	GO:0051348	M1	1	0	GO Biological Processes	19	negative regulation of transferase activity	19_GO:0065007 biological regulation	-3.64289	13.2495	6.76509	30169	276	33	4	12.1212	5.68144	2932|2950|5770|6714	GSK3B|GSTP1|PTPN1|SRC	-1.90957	0	8	0	0	-8.94967	24.7084
1	-3.63095	GO:0051604	M1	1	0	GO Biological Processes	19	protein maturation	19_GO:0008152 metabolic process	-3.63095	13.1541	6.73695	30169	278	33	4	12.1212	5.68144	142|590|840|1636	PARP1|BCHE|CASP7|ACE	-1.89914	0	15	0	0	-6.87683	74.1253
1	-3.62415	GO:0031570	M1	1	0	GO Biological Processes	19	DNA integrity checkpoint signaling	19_GO:0023052 signaling	-3.62415	24.9331	8.32137	30169	110	33	3	9.09091	5.00438	1017|1432|5781	CDK2|MAPK14|PTPN11	-1.89538	0	25	0	0	-4.42975	46.4854
1	-3.62415	GO:0044409	M1	1	0	GO Biological Processes	19	entry into host	19_GO:0044419 biological process involved in interspecies interaction between organisms	-3.62415	24.9331	8.32137	30169	110	33	3	9.09091	5.00438	1508|1956|6714	CTSB|EGFR|SRC	-1.89538	0	28	0	0	-3.74188	24.9331
1	-3.61258	GO:0120034	M1	1	0	GO Biological Processes	19	positive regulation of plasma membrane bounded cell projection assembly	19_GO:0048518 positive regulation of biological process	-3.61258	24.7084	8.28079	30169	111	33	3	9.09091	5.00438	2932|3320|7046	GSK3B|HSP90AA1|TGFBR1	-1.8853	0	12	0	0	-8.26092	52.9978
1	-3.59565	GO:0001666	M1	1	0	GO Biological Processes	19	response to hypoxia	19_GO:0050896 response to stimulus	-3.59565	12.8762	6.65424	30169	284	33	4	12.1212	5.68144	890|1636|5467|6714	CCNA2|ACE|PPARD|SRC	-1.86988	0	1	0	0	-14.2841	36.0873
1	-3.56733	GO:0001938	M1	1	0	GO Biological Processes	19	positive regulation of endothelial cell proliferation	19_GO:0048518 positive regulation of biological process	-3.56733	23.849	8.12368	30169	115	33	3	9.09091	5.00438	2260|3791|7046	FGFR1|KDR|TGFBR1	-1.84305	0	3	0	0	-11.7834	45.7106
1	-3.54981	GO:0002768	M1	1	0	GO Biological Processes	19	immune response-regulating cell surface receptor signaling pathway	19_GO:0002376 immune system process	-3.54981	12.5235	6.54776	30169	292	33	4	12.1212	5.68144	5594|5599|5602|6714	MAPK1|MAPK8|MAPK10|SRC	-1.82703	0	11	0	0	-8.48217	70.324
1	-3.54532	GO:0007006	M1	1	0	GO Biological Processes	19	mitochondrial membrane organization	19_GO:0009987 cellular process	-3.54532	23.4413	8.04808	30169	117	33	3	9.09091	5.00438	2932|3320|5599	GSK3B|HSP90AA1|MAPK8	-1.82549	0	7	0	0	-9.01483	44.2361
1	-3.54532	GO:0000079	M1	1	0	GO Biological Processes	19	regulation of cyclin-dependent protein serine/threonine kinase activity	19_GO:0008152 metabolic process	-3.54532	23.4413	8.04808	30169	117	33	3	9.09091	5.00438	890|1956|6714	CCNA2|EGFR|SRC	-1.82549	0	18	0	0	-5.60623	68.5659
1	-3.52274	GO:0043068	M1	1	0	GO Biological Processes	19	positive regulation of programmed cell death	19_GO:0048518 positive regulation of biological process	-3.52274	8.3566	5.74581	30169	547	33	5	15.1515	6.24156	142|1636|5599|6714|7046	PARP1|ACE|MAPK8|SRC|TGFBR1	-1.80496	0	15	0	0	-6.87683	74.1253
1	-3.52183	GO:0036293	M1	1	0	GO Biological Processes	19	response to decreased oxygen levels	19_GO:0050896 response to stimulus	-3.52183	12.3126	6.48331	30169	297	33	4	12.1212	5.68144	890|1636|5467|6714	CCNA2|ACE|PPARD|SRC	-1.80496	0	1	0	0	-14.2841	36.0873
1	-3.51302	GO:1904029	M1	1	0	GO Biological Processes	19	regulation of cyclin-dependent protein kinase activity	19_GO:0008152 metabolic process	-3.51302	22.8553	7.93816	30169	120	33	3	9.09091	5.00438	890|1956|6714	CCNA2|EGFR|SRC	-1.7976	0	18	0	0	-5.60623	68.5659
1	-3.50244	GO:0090100	M1	1	0	GO Biological Processes	19	positive regulation of transmembrane receptor protein serine/threonine kinase signaling pathway	19_GO:0023052 signaling	-3.50244	22.6664	7.90241	30169	121	33	3	9.09091	5.00438	142|3791|7046	PARP1|KDR|TGFBR1	-1.79139	0	3	0	0	-11.7834	45.7106
1	-3.50244	GO:2000278	M1	1	0	GO Biological Processes	19	regulation of DNA biosynthetic process	19_GO:0008152 metabolic process	-3.50244	22.6664	7.90241	30169	121	33	3	9.09091	5.00438	3320|5594|6714	HSP90AA1|MAPK1|SRC	-1.79139	0	5	0	0	-9.75669	74.1253
1	-3.50244	GO:0032355	M1	1	0	GO Biological Processes	19	response to estradiol	19_GO:0050896 response to stimulus	-3.50244	22.6664	7.90241	30169	121	33	3	9.09091	5.00438	890|1956|2099	CCNA2|EGFR|ESR1	-1.79139	0	18	0	0	-5.60623	68.5659
1	-3.49195	GO:0030278	M1	1	0	GO Biological Processes	19	regulation of ossification	19_GO:0032501 multicellular organismal process	-3.49195	22.4806	7.86708	30169	122	33	3	9.09091	5.00438	1432|5594|5781	MAPK14|MAPK1|PTPN11	-1.78234	0	25	0	0	-4.42975	46.4854
1	-3.46101	GO:0001952	M1	1	0	GO Biological Processes	19	regulation of cell-matrix adhesion	19_GO:0050789 regulation of biological process	-3.46101	21.9411	7.76359	30169	125	33	3	9.09091	5.00438	2932|3791|6714	GSK3B|KDR|SRC	-1.75284	0	9	0	0	-8.65555	182.842
1	-3.43083	GO:0030879	M1	1	0	GO Biological Processes	19	mammary gland development	19_GO:0032502 developmental process	-3.43083	21.4268	7.66367	30169	128	33	3	9.09091	5.00438	2099|5594|6714	ESR1|MAPK1|SRC	-1.72646	0	5	0	0	-9.75669	74.1253
1	-3.43033	GO:0050890	M1	1	0	GO Biological Processes	19	cognition	19_GO:0032501 multicellular organismal process	-3.43033	11.646	6.27525	30169	314	33	4	12.1212	5.68144	590|1956|5594|6714	BCHE|EGFR|MAPK1|SRC	-1.72646	0	5	0	0	-9.75669	74.1253
1	-3.43033	GO:0060562	M1	1	0	GO Biological Processes	19	epithelial tube morphogenesis	19_GO:0032502 developmental process	-3.43033	11.646	6.27525	30169	314	33	4	12.1212	5.68144	2099|3791|4233|6714	ESR1|KDR|MET|SRC	-1.72646	0	9	0	0	-8.65555	182.842
1	-3.40138	GO:0002573	M1	1	0	GO Biological Processes	19	myeloid leukocyte differentiation	19_GO:0002376 immune system process	-3.40138	20.9362	7.56709	30169	131	33	3	9.09091	5.00438	142|1432|6714	PARP1|MAPK14|SRC	-1.69893	0	13	0	0	-8.14274	83.1102
1	-3.39418	GO:0071214	M1	1	0	GO Biological Processes	19	cellular response to abiotic stimulus	19_GO:0050896 response to stimulus	-3.39418	11.3921	6.19418	30169	321	33	4	12.1212	5.68144	142|1432|4314|5599	PARP1|MAPK14|MMP3|MAPK8	-1.69457	0	16	0	0	-6.34559	49.8661
1	-3.39418	GO:0104004	M1	1	0	GO Biological Processes	19	cellular response to environmental stimulus	19_GO:0050896 response to stimulus	-3.39418	11.3921	6.19418	30169	321	33	4	12.1212	5.68144	142|1432|4314|5599	PARP1|MAPK14|MMP3|MAPK8	-1.69457	0	16	0	0	-6.34559	49.8661
1	-3.39172	GO:0042770	M1	1	0	GO Biological Processes	19	signal transduction in response to DNA damage	19_GO:0023052 signaling	-3.39172	20.7775	7.53561	30169	132	33	3	9.09091	5.00438	1017|1432|5781	CDK2|MAPK14|PTPN11	-1.6935	0	25	0	0	-4.42975	46.4854
1	-3.37568	GO:0051345	M1	1	0	GO Biological Processes	19	positive regulation of hydrolase activity	19_GO:0065007 biological regulation	-3.37568	7.76071	5.48326	30169	589	33	5	15.1515	6.24156	1956|2099|2260|2932|5599	EGFR|ESR1|FGFR1|GSK3B|MAPK8	-1.67888	0	18	0	0	-5.60623	68.5659
1	-3.3739	GO:0070482	M1	1	0	GO Biological Processes	19	response to oxygen levels	19_GO:0050896 response to stimulus	-3.3739	11.2518	6.14897	30169	325	33	4	12.1212	5.68144	890|1636|5467|6714	CCNA2|ACE|PPARD|SRC	-1.6785	0	1	0	0	-14.2841	36.0873
1	-3.35895	GO:0007610	M1	1	0	GO Biological Processes	19	behavior	19_GO:0032501 multicellular organismal process	-3.35895	7.69539	5.45374	30169	594	33	5	15.1515	6.24156	590|1636|1956|5594|6714	BCHE|ACE|EGFR|MAPK1|SRC	-1.66494	0	5	0	0	-9.75669	74.1253
1	-3.35562	GO:0006351	M1	1	0	GO Biological Processes	19	DNA-templated transcription	19_GO:0008152 metabolic process	-3.35562	7.68245	5.44787	30169	595	33	5	15.1515	6.24156	142|890|1017|1432|2099	PARP1|CCNA2|CDK2|MAPK14|ESR1	-1.663	0	29	1	1	-3.35562	8.06658
1	-3.35382	GO:0006275	M1	1	0	GO Biological Processes	19	regulation of DNA replication	19_GO:0008152 metabolic process	-3.35382	20.1664	7.41309	30169	136	33	3	9.09091	5.00438	890|1017|1956	CCNA2|CDK2|EGFR	-1.66258	0	17	0	0	-6.09564	161.332
1	-3.34899	GO:0097659	M1	1	0	GO Biological Processes	19	nucleic acid-templated transcription	19_GO:0008152 metabolic process	-3.34899	7.65672	5.43619	30169	597	33	5	15.1515	6.24156	142|890|1017|1432|2099	PARP1|CCNA2|CDK2|MAPK14|ESR1	-1.65913	0	29	0	0	-3.35562	8.06658
1	-3.34453	GO:0071456	M1	1	0	GO Biological Processes	19	cellular response to hypoxia	19_GO:0050896 response to stimulus	-3.34453	20.0192	7.38327	30169	137	33	3	9.09091	5.00438	890|5467|6714	CCNA2|PPARD|SRC	-1.65604	0	1	0	0	-14.2841	36.0873
1	-3.33905	GO:0048638	M1	1	0	GO Biological Processes	19	regulation of developmental growth	19_GO:0040007 growth	-3.33905	11.0146	6.07173	30169	332	33	4	12.1212	5.68144	1432|2932|5467|7046	MAPK14|GSK3B|PPARD|TGFBR1	-1.65194	0	22	0	0	-5.04193	17.5136
1	-3.3353	GO:0044000	M1	1	0	GO Biological Processes	19	movement in host	19_GO:0044419 biological process involved in interspecies interaction between organisms	-3.3353	19.8742	7.35377	30169	138	33	3	9.09091	5.00438	1508|1956|6714	CTSB|EGFR|SRC	-1.64956	0	28	0	0	-3.74188	24.9331
1	-3.31948	GO:0030111	M1	1	0	GO Biological Processes	19	regulation of Wnt signaling pathway	19_GO:0023052 signaling	-3.31948	10.8835	6.02863	30169	336	33	4	12.1212	5.68144	1432|1956|2932|6714	MAPK14|EGFR|GSK3B|SRC	-1.63511	0	28	0	0	-3.74188	24.9331
1	-3.31616	GO:0032774	M1	1	0	GO Biological Processes	19	RNA biosynthetic process	19_GO:0008152 metabolic process	-3.31616	7.53058	5.37857	30169	607	33	5	15.1515	6.24156	142|890|1017|1432|2099	PARP1|CCNA2|CDK2|MAPK14|ESR1	-1.63314	0	29	0	0	-3.35562	8.06658
1	-3.29021	GO:0008584	M1	1	0	GO Biological Processes	19	male gonad development	19_GO:0022414 reproductive process	-3.29021	19.1793	7.2108	30169	143	33	3	9.09091	5.00438	1636|2099|7046	ACE|ESR1|TGFBR1	-1.60855	0	27	0	0	-4.32132	19.8742
1	-3.28139	GO:0046546	M1	1	0	GO Biological Processes	19	development of primary male sexual characteristics	19_GO:0022414 reproductive process	-3.28139	19.0461	7.18307	30169	144	33	3	9.09091	5.00438	1636|2099|7046	ACE|ESR1|TGFBR1	-1.60213	0	27	0	0	-4.32132	19.8742
1	-3.28109	GO:0010506	M1	1	0	GO Biological Processes	19	regulation of autophagy	19_GO:0008152 metabolic process	-3.28109	10.6304	5.94456	30169	344	33	4	12.1212	5.68144	2932|3791|4233|5599	GSK3B|KDR|MET|MAPK8	-1.60213	0	7	0	0	-9.01483	44.2361
1	-3.27264	GO:0036294	M1	1	0	GO Biological Processes	19	cellular response to decreased oxygen levels	19_GO:0050896 response to stimulus	-3.27264	18.9147	7.15562	30169	145	33	3	9.09091	5.00438	890|5467|6714	CCNA2|PPARD|SRC	-1.59501	0	1	0	0	-14.2841	36.0873
1	-3.26694	GO:0019216	M1	1	0	GO Biological Processes	19	regulation of lipid metabolic process	19_GO:0008152 metabolic process	-3.26694	10.5385	5.91374	30169	347	33	4	12.1212	5.68144	1066|2147|5467|6714	CES1|F2|PPARD|SRC	-1.59066	0	1	0	0	-14.2841	36.0873
1	-3.26487	GO:0051046	M1	1	0	GO Biological Processes	19	regulation of secretion	19_GO:0051179 localization	-3.26487	7.33718	5.28905	30169	623	33	5	15.1515	6.24156	1066|1636|2932|5467|5781	CES1|ACE|GSK3B|PPARD|PTPN11	-1.59032	0	24	0	0	-4.57757	42.1944
1	-3.26394	GO:0030522	M1	1	0	GO Biological Processes	19	intracellular receptor signaling pathway	19_GO:0023052 signaling	-3.26394	18.7852	7.12845	30169	146	33	3	9.09091	5.00438	2099|5467|6714	ESR1|PPARD|SRC	-1.59032	0	1	0	0	-14.2841	36.0873
1	-3.25531	GO:0035296	M1	1	0	GO Biological Processes	19	regulation of tube diameter	19_GO:0065007 biological regulation	-3.25531	18.6574	7.10154	30169	147	33	3	9.09091	5.00438	1636|4846|5467	ACE|NOS3|PPARD	-1.58434	0	14	0	0	-7.12027	80.6658
1	-3.25531	GO:0097746	M1	1	0	GO Biological Processes	19	blood vessel diameter maintenance	19_GO:0032501 multicellular organismal process	-3.25531	18.6574	7.10154	30169	147	33	3	9.09091	5.00438	1636|4846|5467	ACE|NOS3|PPARD	-1.58434	0	14	0	0	-7.12027	80.6658
1	-3.24674	GO:0035150	M1	1	0	GO Biological Processes	19	regulation of tube size	19_GO:0065007 biological regulation	-3.24674	18.5313	7.0749	30169	148	33	3	9.09091	5.00438	1636|4846|5467	ACE|NOS3|PPARD	-1.57708	0	14	0	0	-7.12027	80.6658
1	-3.24365	GO:0031346	M1	1	0	GO Biological Processes	19	positive regulation of cell projection organization	19_GO:0048518 positive regulation of biological process	-3.24365	10.3888	5.86321	30169	352	33	4	12.1212	5.68144	2932|3320|6714|7046	GSK3B|HSP90AA1|SRC|TGFBR1	-1.57531	0	12	0	0	-8.26092	52.9978
1	-3.22978	GO:0006839	M1	1	0	GO Biological Processes	19	mitochondrial transport	19_GO:0051179 localization	-3.22978	18.2842	7.0224	30169	150	33	3	9.09091	5.00438	2932|3320|5599	GSK3B|HSP90AA1|MAPK8	-1.56536	0	7	0	0	-9.01483	44.2361
1	-3.22978	GO:0010821	M1	1	0	GO Biological Processes	19	regulation of mitochondrion organization	19_GO:0050789 regulation of biological process	-3.22978	18.2842	7.0224	30169	150	33	3	9.09091	5.00438	2932|3791|5599	GSK3B|KDR|MAPK8	-1.56536	0	7	0	0	-9.01483	44.2361
1	-3.22978	GO:0043535	M1	1	0	GO Biological Processes	19	regulation of blood vessel endothelial cell migration	19_GO:0040011 locomotion	-3.22978	18.2842	7.0224	30169	150	33	3	9.09091	5.00438	2260|3791|4846	FGFR1|KDR|NOS3	-1.56536	0	9	0	0	-8.65555	182.842
1	-3.20711	GO:0010038	M1	1	0	GO Biological Processes	19	response to metal ion	19_GO:0050896 response to stimulus	-3.20711	10.1579	5.78444	30169	360	33	4	12.1212	5.68144	142|1956|5594|5599	PARP1|EGFR|MAPK1|MAPK8	-1.54399	0	5	0	0	-9.75669	74.1253
1	-3.20477	GO:0000075	M1	1	0	GO Biological Processes	19	cell cycle checkpoint signaling	19_GO:0023052 signaling	-3.20477	17.9257	6.94551	30169	153	33	3	9.09091	5.00438	1017|1432|5781	CDK2|MAPK14|PTPN11	-1.54336	0	25	0	0	-4.42975	46.4854
1	-3.20278	GO:0043009	M1	1	0	GO Biological Processes	19	chordate embryonic development	19_GO:0032502 developmental process	-3.20278	7.10896	5.18153	30169	643	33	5	15.1515	6.24156	1956|2260|4846|5594|7046	EGFR|FGFR1|NOS3|MAPK1|TGFBR1	-1.54336	0	3	0	0	-11.7834	45.7106
1	-3.20261	GO:0042176	M1	1	0	GO Biological Processes	19	regulation of protein catabolic process	19_GO:0008152 metabolic process	-3.20261	10.1298	5.77477	30169	361	33	4	12.1212	5.68144	1017|1956|2932|3320	CDK2|EGFR|GSK3B|HSP90AA1	-1.54336	0	7	0	0	-9.01483	44.2361
1	-3.18839	GO:0051701	M1	1	0	GO Biological Processes	19	biological process involved in interaction with host	19_GO:0044419 biological process involved in interspecies interaction between organisms	-3.18839	17.6944	6.89545	30169	155	33	3	9.09091	5.00438	1508|1956|6714	CTSB|EGFR|SRC	-1.53042	0	28	0	0	-3.74188	24.9331
1	-3.14957	GO:0051346	M1	1	0	GO Biological Processes	19	negative regulation of hydrolase activity	19_GO:0065007 biological regulation	-3.14957	9.80388	5.66157	30169	373	33	4	12.1212	5.68144	1508|2932|4846|6714	CTSB|GSK3B|NOS3|SRC	-1.49288	0	12	0	0	-8.26092	52.9978
1	-3.14523	GO:0002764	M1	1	0	GO Biological Processes	19	immune response-regulating signaling pathway	19_GO:0002376 immune system process	-3.14523	9.77767	5.65237	30169	374	33	4	12.1212	5.68144	5594|5599|5602|6714	MAPK1|MAPK8|MAPK10|SRC	-1.48982	0	11	0	0	-8.48217	70.324
1	-3.14053	GO:0071453	M1	1	0	GO Biological Processes	19	cellular response to oxygen levels	19_GO:0050896 response to stimulus	-3.14053	17.035	6.75073	30169	161	33	3	9.09091	5.00438	890|5467|6714	CCNA2|PPARD|SRC	-1.48765	0	1	0	0	-14.2841	36.0873
1	-3.14053	GO:0071560	M1	1	0	GO Biological Processes	19	cellular response to transforming growth factor beta stimulus	19_GO:0050896 response to stimulus	-3.14053	17.035	6.75073	30169	161	33	3	9.09091	5.00438	142|6714|7046	PARP1|SRC|TGFBR1	-1.48765	0	13	0	0	-8.14274	83.1102
1	-3.11729	GO:0051100	M1	1	0	GO Biological Processes	19	negative regulation of binding	19_GO:0065007 biological regulation	-3.11729	16.7234	6.68127	30169	164	33	3	9.09091	5.00438	1636|2932|5599	ACE|GSK3B|MAPK8	-1.46568	0	7	0	0	-9.01483	44.2361
1	-3.0945	GO:0001959	M1	1	0	GO Biological Processes	19	regulation of cytokine-mediated signaling pathway	19_GO:0023052 signaling	-3.0945	16.423	6.61361	30169	167	33	3	9.09091	5.00438	2950|5770|5781	GSTP1|PTPN1|PTPN11	-1.44666	0	21	0	0	-5.21848	38.0922
1	-3.0945	GO:0030307	M1	1	0	GO Biological Processes	19	positive regulation of cell growth	19_GO:0040007 growth	-3.0945	16.423	6.61361	30169	167	33	3	9.09091	5.00438	1956|2147|7046	EGFR|F2|TGFBR1	-1.44666	0	22	0	0	-5.04193	17.5136
1	-3.0945	GO:0046661	M1	1	0	GO Biological Processes	19	male sex differentiation	19_GO:0022414 reproductive process	-3.0945	16.423	6.61361	30169	167	33	3	9.09091	5.00438	1636|2099|7046	ACE|ESR1|TGFBR1	-1.44666	0	27	0	0	-4.32132	19.8742
1	-3.08997	GO:0001701	M1	1	0	GO Biological Processes	19	in utero embryonic development	19_GO:0032502 developmental process	-3.08997	9.44922	5.53583	30169	387	33	4	12.1212	5.68144	1956|4846|5594|7046	EGFR|NOS3|MAPK1|TGFBR1	-1.44338	0	3	0	0	-11.7834	45.7106
1	-3.08699	GO:0071559	M1	1	0	GO Biological Processes	19	response to transforming growth factor beta	19_GO:0050896 response to stimulus	-3.08699	16.3252	6.59145	30169	168	33	3	9.09091	5.00438	142|6714|7046	PARP1|SRC|TGFBR1	-1.44165	0	13	0	0	-8.14274	83.1102
1	-3.05745	GO:2001242	M1	1	0	GO Biological Processes	19	regulation of intrinsic apoptotic signaling pathway	19_GO:0023052 signaling	-3.05745	15.9456	6.50467	30169	172	33	3	9.09091	5.00438	142|5770|6714	PARP1|PTPN1|SRC	-1.41334	0	21	0	0	-5.21848	38.0922
1	-3.03575	GO:0048660	M1	1	0	GO Biological Processes	19	regulation of smooth muscle cell proliferation	19_GO:0050789 regulation of biological process	-3.03575	15.6722	6.44147	30169	175	33	3	9.09091	5.00438	4846|5467|6714	NOS3|PPARD|SRC	-1.39413	0	1	0	0	-14.2841	36.0873
1	-3.03575	GO:0009267	M1	1	0	GO Biological Processes	19	cellular response to starvation	19_GO:0050896 response to stimulus	-3.03575	15.6722	6.44147	30169	175	33	3	9.09091	5.00438	213|5594|5599	ALB|MAPK1|MAPK8	-1.39413	0	11	0	0	-8.48217	70.324
1	-3.03424	GO:0051129	M1	1	0	GO Biological Processes	19	negative regulation of cellular component organization	19_GO:0048519 negative regulation of biological process	-3.03424	6.52077	4.89408	30169	701	33	5	15.1515	6.24156	142|1636|2932|4233|6714	PARP1|ACE|GSK3B|MET|SRC	-1.39384	0	10	0	0	-8.63882	34.283
1	-3.01445	GO:0030258	M1	1	0	GO Biological Processes	19	lipid modification	19_GO:0008152 metabolic process	-3.01445	15.4081	6.37981	30169	178	33	3	9.09091	5.00438	128|1432|5467	ADH5|MAPK14|PPARD	-1.37528	0	24	0	0	-4.57757	42.1944
1	-3.00877	GO:0040007	M1	1	0	GO Biological Processes	19	growth	19_GO:0040007 growth	-3.00877	8.98489	5.36688	30169	407	33	4	12.1212	5.68144	2099|3320|5781|6714	ESR1|HSP90AA1|PTPN11|SRC	-1.37206	0	21	0	0	-5.21848	38.0922
1	-3.00877	GO:0048589	M1	1	0	GO Biological Processes	19	developmental growth	19_GO:0040007 growth	-3.00877	8.98489	5.36688	30169	407	33	4	12.1212	5.68144	2099|3320|5781|6714	ESR1|HSP90AA1|PTPN11|SRC	-1.37206	0	21	0	0	-5.21848	38.0922
1	-3.00743	GO:0060759	M1	1	0	GO Biological Processes	19	regulation of response to cytokine stimulus	19_GO:0050896 response to stimulus	-3.00743	15.322	6.35959	30169	179	33	3	9.09091	5.00438	2950|5770|5781	GSTP1|PTPN1|PTPN11	-1.37193	0	21	0	0	-5.21848	38.0922
1	-3.00046	GO:0071478	M1	1	0	GO Biological Processes	19	cellular response to radiation	19_GO:0050896 response to stimulus	-3.00046	15.2369	6.33953	30169	180	33	3	9.09091	5.00438	142|1432|4314	PARP1|MAPK14|MMP3	-1.36617	0	16	0	0	-6.34559	49.8661
1	-2.97977	GO:0001936	M1	1	0	GO Biological Processes	19	regulation of endothelial cell proliferation	19_GO:0050789 regulation of biological process	-2.97977	14.9871	6.28031	30169	183	33	3	9.09091	5.00438	2260|3791|7046	FGFR1|KDR|TGFBR1	-1.34669	0	3	0	0	-11.7834	45.7106
1	-2.97704	GO:0071345	M1	1	0	GO Biological Processes	19	cellular response to cytokine stimulus	19_GO:0050896 response to stimulus	-2.97704	6.33111	4.79792	30169	722	33	5	15.1515	6.24156	1432|2932|5594|5781|6714	MAPK14|GSK3B|MAPK1|PTPN11|SRC	-1.34517	0	25	0	0	-4.42975	46.4854
1	-2.96617	GO:1905952	M1	1	0	GO Biological Processes	19	regulation of lipid localization	19_GO:0051179 localization	-2.96617	14.8251	6.24159	30169	185	33	3	9.09091	5.00438	1066|5467|5781	CES1|PPARD|PTPN11	-1.33551	0	24	0	0	-4.57757	42.1944
1	-2.93285	GO:0050777	M1	1	0	GO Biological Processes	19	negative regulation of immune response	19_GO:0002376 immune system process	-2.93285	14.4349	6.14739	30169	190	33	3	9.09091	5.00438	142|1432|6714	PARP1|MAPK14|SRC	-1.30339	0	13	0	0	-8.14274	83.1102
1	-2.9263	GO:0008217	M1	1	0	GO Biological Processes	19	regulation of blood pressure	19_GO:0032501 multicellular organismal process	-2.9263	14.3594	6.12898	30169	191	33	3	9.09091	5.00438	128|1636|4846	ADH5|ACE|NOS3	-1.29804	0	14	0	0	-7.12027	80.6658
1	-2.92429	GO:0006974	M1	1	0	GO Biological Processes	19	cellular response to DNA damage stimulus	19_GO:0050896 response to stimulus	-2.92429	6.16046	4.70982	30169	742	33	5	15.1515	6.24156	142|1017|1432|5594|5781	PARP1|CDK2|MAPK14|MAPK1|PTPN11	-1.29722	0	25	0	0	-4.42975	46.4854
1	-2.91688	GO:0042391	M1	1	0	GO Biological Processes	19	regulation of membrane potential	19_GO:0065007 biological regulation	-2.91688	8.48457	5.17889	30169	431	33	4	12.1212	5.68144	142|2932|3791|6714	PARP1|GSK3B|KDR|SRC	-1.29101	0	9	0	0	-8.65555	182.842
1	-2.90363	GO:0030162	M1	1	0	GO Biological Processes	19	regulation of proteolysis	19_GO:0008152 metabolic process	-2.90363	6.09475	4.67549	30169	750	33	5	15.1515	6.24156	1017|1508|2147|2932|6714	CDK2|CTSB|F2|GSK3B|SRC	-1.27895	0	28	0	0	-3.74188	24.9331
1	-2.90045	GO:0032872	M1	1	0	GO Biological Processes	19	regulation of stress-activated MAPK cascade	19_GO:0023052 signaling	-2.90045	14.0648	6.05669	30169	195	33	3	9.09091	5.00438	1956|2950|5594	EGFR|GSTP1|MAPK1	-1.27694	0	5	0	0	-9.75669	74.1253
1	-2.88386	GO:0045936	M1	1	0	GO Biological Processes	19	negative regulation of phosphate metabolic process	19_GO:0048519 negative regulation of biological process	-2.88386	8.31102	5.11213	30169	440	33	4	12.1212	5.68144	142|2932|2950|5770	PARP1|GSK3B|GSTP1|PTPN1	-1.26154	0	8	0	0	-8.94967	24.7084
1	-2.88142	GO:0070302	M1	1	0	GO Biological Processes	19	regulation of stress-activated protein kinase signaling cascade	19_GO:0023052 signaling	-2.88142	13.8517	6.00385	30169	198	33	3	9.09091	5.00438	1956|2950|5594	EGFR|GSTP1|MAPK1	-1.26028	0	5	0	0	-9.75669	74.1253
1	-2.88023	GO:0010563	M1	1	0	GO Biological Processes	19	negative regulation of phosphorus metabolic process	19_GO:0048519 negative regulation of biological process	-2.88023	8.29217	5.10483	30169	441	33	4	12.1212	5.68144	142|2932|2950|5770	PARP1|GSK3B|GSTP1|PTPN1	-1.26027	0	8	0	0	-8.94967	24.7084
1	-2.87514	GO:0120032	M1	1	0	GO Biological Processes	19	regulation of plasma membrane bounded cell projection assembly	19_GO:0050789 regulation of biological process	-2.87514	13.7821	5.98649	30169	199	33	3	9.09091	5.00438	2932|3320|7046	GSK3B|HSP90AA1|TGFBR1	-1.25635	0	12	0	0	-8.26092	52.9978
1	-2.87312	GO:0007420	M1	1	0	GO Biological Processes	19	brain development	19_GO:0032502 developmental process	-2.87312	5.99877	4.6249	30169	762	33	5	15.1515	6.24156	1636|1956|2932|5781|6714	ACE|EGFR|GSK3B|PTPN11|SRC	-1.25549	0	6	0	0	-9.61681	61.9805
1	-2.86225	GO:0048568	M1	1	0	GO Biological Processes	19	embryonic organ development	19_GO:0032502 developmental process	-2.86225	8.19921	5.06866	30169	446	33	4	12.1212	5.68144	1956|3791|5594|7046	EGFR|KDR|MAPK1|TGFBR1	-1.24579	0	3	0	0	-11.7834	45.7106
1	-2.84426	GO:1901888	M1	1	0	GO Biological Processes	19	regulation of cell junction assembly	19_GO:0050789 regulation of biological process	-2.84426	13.4443	5.90154	30169	204	33	3	9.09091	5.00438	1636|3791|6714	ACE|KDR|SRC	-1.23013	0	9	0	0	-8.65555	182.842
1	-2.84426	GO:1901654	M1	1	0	GO Biological Processes	19	response to ketone	19_GO:0050896 response to stimulus	-2.84426	13.4443	5.90154	30169	204	33	3	9.09091	5.00438	142|1636|6714	PARP1|ACE|SRC	-1.23013	0	15	0	0	-6.87683	74.1253
1	-2.83744	GO:1901987	M1	1	0	GO Biological Processes	19	regulation of cell cycle phase transition	19_GO:0050789 regulation of biological process	-2.83744	8.07251	5.01898	30169	453	33	4	12.1212	5.68144	1017|1432|1956|5781	CDK2|MAPK14|EGFR|PTPN11	-1.22445	0	25	0	0	-4.42975	46.4854
1	-2.82612	GO:0048167	M1	1	0	GO Biological Processes	19	regulation of synaptic plasticity	19_GO:0023052 signaling	-2.82612	13.2495	5.85199	30169	207	33	3	9.09091	5.00438	1636|2932|5594	ACE|GSK3B|MAPK1	-1.21429	0	5	0	0	-9.75669	74.1253
1	-2.804	GO:0008285	M1	1	0	GO Biological Processes	19	negative regulation of cell population proliferation	19_GO:0048519 negative regulation of biological process	-2.804	5.78615	4.51096	30169	790	33	5	15.1515	6.24156	590|2950|4846|5467|7046	BCHE|GSTP1|NOS3|PPARD|TGFBR1	-1.19397	0	20	0	0	-5.32679	34.8271
1	-2.80235	GO:0042594	M1	1	0	GO Biological Processes	19	response to starvation	19_GO:0050896 response to stimulus	-2.80235	12.9983	5.7875	30169	211	33	3	9.09091	5.00438	213|5594|5599	ALB|MAPK1|MAPK8	-1.19397	0	11	0	0	-8.48217	70.324
1	-2.80235	GO:0009612	M1	1	0	GO Biological Processes	19	response to mechanical stimulus	19_GO:0050896 response to stimulus	-2.80235	12.9983	5.7875	30169	211	33	3	9.09091	5.00438	1432|5599|6714	MAPK14|MAPK8|SRC	-1.19397	0	13	0	0	-8.14274	83.1102
1	-2.79648	GO:0060348	M1	1	0	GO Biological Processes	19	bone development	19_GO:0032502 developmental process	-2.79648	12.937	5.77165	30169	212	33	3	9.09091	5.00438	1432|5781|6714	MAPK14|PTPN11|SRC	-1.18924	0	21	0	0	-5.21848	38.0922
1	-2.75622	GO:0043583	M1	1	0	GO Biological Processes	19	ear development	19_GO:0032502 developmental process	-2.75622	12.5235	5.66362	30169	219	33	3	9.09091	5.00438	890|5594|5781	CCNA2|MAPK1|PTPN11	-1.15011	0	25	0	0	-4.42975	46.4854
1	-2.73938	GO:0010810	M1	1	0	GO Biological Processes	19	regulation of cell-substrate adhesion	19_GO:0050789 regulation of biological process	-2.73938	12.3542	5.61881	30169	222	33	3	9.09091	5.00438	2932|3791|6714	GSK3B|KDR|SRC	-1.13441	0	9	0	0	-8.65555	182.842
1	-2.73382	GO:0031669	M1	1	0	GO Biological Processes	19	cellular response to nutrient levels	19_GO:0050896 response to stimulus	-2.73382	12.2988	5.60407	30169	223	33	3	9.09091	5.00438	213|5594|5599	ALB|MAPK1|MAPK8	-1.12998	0	11	0	0	-8.48217	70.324
1	-2.7324	GO:0045785	M1	1	0	GO Biological Processes	19	positive regulation of cell adhesion	19_GO:0048518 positive regulation of biological process	-2.7324	7.55547	4.81111	30169	484	33	4	12.1212	5.68144	2932|3791|5781|6714	GSK3B|KDR|PTPN11|SRC	-1.1297	0	9	0	0	-8.65555	182.842
1	-2.72828	GO:0048705	M1	1	0	GO Biological Processes	19	skeletal system morphogenesis	19_GO:0032502 developmental process	-2.72828	12.2439	5.58942	30169	224	33	3	9.09091	5.00438	1432|2260|7046	MAPK14|FGFR1|TGFBR1	-1.1267	0	3	0	0	-11.7834	45.7106
1	-2.72588	GO:0001819	M1	1	0	GO Biological Processes	19	positive regulation of cytokine production	19_GO:0048518 positive regulation of biological process	-2.72588	7.52438	4.79834	30169	486	33	4	12.1212	5.68144	1432|3320|5781|6714	MAPK14|HSP90AA1|PTPN11|SRC	-1.12543	0	21	0	0	-5.21848	38.0922
1	-2.65865	GO:0034764	M1	1	0	GO Biological Processes	19	positive regulation of transmembrane transport	19_GO:0051179 localization	-2.65865	11.5723	5.40709	30169	237	33	3	9.09091	5.00438	1432|2147|5781	MAPK14|F2|PTPN11	-1.05931	0	25	0	0	-4.42975	46.4854
1	-2.6483	GO:1901988	M1	1	0	GO Biological Processes	19	negative regulation of cell cycle phase transition	19_GO:0048519 negative regulation of biological process	-2.6483	11.4755	5.3803	30169	239	33	3	9.09091	5.00438	1017|1432|5781	CDK2|MAPK14|PTPN11	-1.05008	0	25	0	0	-4.42975	46.4854
1	-2.63295	GO:0016032	M1	1	0	GO Biological Processes	19	viral process	19_GO:0016032 viral process	-2.63295	11.3332	5.34071	30169	242	33	3	9.09091	5.00438	1508|1956|2932	CTSB|EGFR|GSK3B	-1.03584	0	28	0	0	-3.74188	24.9331
1	-2.62241	GO:0009896	M1	1	0	GO Biological Processes	19	positive regulation of catabolic process	19_GO:0048518 positive regulation of biological process	-2.62241	7.04595	4.59752	30169	519	33	4	12.1212	5.68144	2932|3320|3791|5770	GSK3B|HSP90AA1|KDR|PTPN1	-1.02642	0	7	0	0	-9.01483	44.2361
1	-2.58364	GO:0043065	M1	1	0	GO Biological Processes	19	positive regulation of apoptotic process	19_GO:0048518 positive regulation of biological process	-2.58364	6.87378	4.52318	30169	532	33	4	12.1212	5.68144	1636|5599|6714|7046	ACE|MAPK8|SRC|TGFBR1	-0.988753	0	15	0	0	-6.87683	74.1253
1	-2.5735	GO:0031668	M1	1	0	GO Biological Processes	19	cellular response to extracellular stimulus	19_GO:0050896 response to stimulus	-2.5735	10.7978	5.18905	30169	254	33	3	9.09091	5.00438	213|5594|5599	ALB|MAPK1|MAPK8	-0.979723	0	11	0	0	-8.48217	70.324
1	-2.56388	GO:0090257	M1	1	0	GO Biological Processes	19	regulation of muscle system process	19_GO:0032501 multicellular organismal process	-2.56388	10.7134	5.16476	30169	256	33	3	9.09091	5.00438	142|3320|4846	PARP1|HSP90AA1|NOS3	-0.971622	0	26	0	0	-4.41412	10.7134
1	-2.56319	GO:0051493	M1	1	0	GO Biological Processes	19	regulation of cytoskeleton organization	19_GO:0050789 regulation of biological process	-2.56319	6.78451	4.48417	30169	539	33	4	12.1212	5.68144	2932|4233|5594|7046	GSK3B|MET|MAPK1|TGFBR1	-0.971622	0	12	0	0	-8.26092	52.9978
1	-2.54961	GO:1903522	M1	1	0	GO Biological Processes	19	regulation of blood circulation	19_GO:0032501 multicellular organismal process	-2.54961	10.5893	5.12882	30169	259	33	3	9.09091	5.00438	1636|3320|4846	ACE|HSP90AA1|NOS3	-0.960488	0	14	0	0	-7.12027	80.6658
1	-2.54877	GO:0060627	M1	1	0	GO Biological Processes	19	regulation of vesicle-mediated transport	19_GO:0051179 localization	-2.54877	6.72215	4.45673	30169	544	33	4	12.1212	5.68144	2932|5594|5770|6714	GSK3B|MAPK1|PTPN1|SRC	-0.960488	0	5	0	0	-9.75669	74.1253
1	-2.54877	GO:0000904	M1	1	0	GO Biological Processes	19	cell morphogenesis involved in differentiation	19_GO:0032502 developmental process	-2.54877	6.72215	4.45673	30169	544	33	4	12.1212	5.68144	3320|4233|5781|6714	HSP90AA1|MET|PTPN11|SRC	-0.960488	0	21	0	0	-5.21848	38.0922
1	-2.50783	GO:0051924	M1	1	0	GO Biological Processes	19	regulation of calcium ion transport	19_GO:0051179 localization	-2.50783	10.2337	5.02445	30169	268	33	3	9.09091	5.00438	1636|2147|4846	ACE|F2|NOS3	-0.920638	0	14	0	0	-7.12027	80.6658
1	-2.42016	GO:0010948	M1	1	0	GO Biological Processes	19	negative regulation of cell cycle process	19_GO:0048519 negative regulation of biological process	-2.42016	9.52304	4.80929	30169	288	33	3	9.09091	5.00438	1017|1432|5781	CDK2|MAPK14|PTPN11	-0.834048	0	25	0	0	-4.42975	46.4854
1	-2.41175	GO:0090092	M1	1	0	GO Biological Processes	19	regulation of transmembrane receptor protein serine/threonine kinase signaling pathway	19_GO:0023052 signaling	-2.41175	9.45737	4.78893	30169	290	33	3	9.09091	5.00438	142|3791|7046	PARP1|KDR|TGFBR1	-0.826728	0	3	0	0	-11.7834	45.7106
1	-2.35127	GO:0034762	M1	1	0	GO Biological Processes	19	regulation of transmembrane transport	19_GO:0051179 localization	-2.35127	5.91723	4.08711	30169	618	33	4	12.1212	5.68144	1432|1636|2147|5781	MAPK14|ACE|F2|PTPN11	-0.767324	0	25	0	0	-4.42975	46.4854
1	-2.34275	GO:0031349	M1	1	0	GO Biological Processes	19	positive regulation of defense response	19_GO:0048518 positive regulation of biological process	-2.34275	8.93367	4.6235	30169	307	33	3	9.09091	5.00438	1636|3320|6714	ACE|HSP90AA1|SRC	-0.759885	0	15	0	0	-6.87683	74.1253
1	-2.32324	GO:0022604	M1	1	0	GO Biological Processes	19	regulation of cell morphogenesis	19_GO:0032502 developmental process	-2.32324	8.7905	4.57728	30169	312	33	3	9.09091	5.00438	2147|3791|6714	F2|KDR|SRC	-0.741452	0	9	0	0	-8.65555	182.842
1	-2.29529	GO:0019725	M1	1	0	GO Biological Processes	19	cellular homeostasis	19_GO:0065007 biological regulation	-2.29529	5.70491	3.98429	30169	641	33	4	12.1212	5.68144	1636|2147|4846|5594	ACE|F2|NOS3|MAPK1	-0.714574	0	14	0	0	-7.12027	80.6658
1	-2.29291	GO:0120035	M1	1	0	GO Biological Processes	19	regulation of plasma membrane bounded cell projection organization	19_GO:0050789 regulation of biological process	-2.29291	5.69603	3.97993	30169	642	33	4	12.1212	5.68144	2932|3320|6714|7046	GSK3B|HSP90AA1|SRC|TGFBR1	-0.714146	0	12	0	0	-8.26092	52.9978
1	-2.29272	GO:0071496	M1	1	0	GO Biological Processes	19	cellular response to external stimulus	19_GO:0050896 response to stimulus	-2.29272	8.57074	4.50543	30169	320	33	3	9.09091	5.00438	213|5594|5599	ALB|MAPK1|MAPK8	-0.714146	0	11	0	0	-8.48217	70.324
1	-2.28896	GO:0006066	M1	1	0	GO Biological Processes	19	alcohol metabolic process	19_GO:0008152 metabolic process	-2.28896	8.54404	4.49662	30169	321	33	3	9.09091	5.00438	128|1066|5467	ADH5|CES1|PPARD	-0.711455	0	24	0	0	-4.57757	42.1944
1	-2.27406	GO:0031647	M1	1	0	GO Biological Processes	19	regulation of protein stability	19_GO:0065007 biological regulation	-2.27406	8.43888	4.46178	30169	325	33	3	9.09091	5.00438	3320|5594|6714	HSP90AA1|MAPK1|SRC	-0.698679	0	5	0	0	-9.75669	74.1253
1	-2.27406	GO:1901214	M1	1	0	GO Biological Processes	19	regulation of neuron death	19_GO:0050789 regulation of biological process	-2.27406	8.43888	4.46178	30169	325	33	3	9.09091	5.00438	142|2932|3791	PARP1|GSK3B|KDR	-0.698679	0	9	0	0	-8.65555	182.842
1	-2.26302	GO:0006869	M1	1	0	GO Biological Processes	19	lipid transport	19_GO:0051179 localization	-2.26302	8.3617	4.43604	30169	328	33	3	9.09091	5.00438	1066|1636|5467	CES1|ACE|PPARD	-0.688693	0	24	0	0	-4.57757	42.1944
1	-2.25936	GO:0043010	M1	1	0	GO Biological Processes	19	camera-type eye development	19_GO:0032502 developmental process	-2.25936	8.33628	4.42753	30169	329	33	3	9.09091	5.00438	1956|3791|7046	EGFR|KDR|TGFBR1	-0.686092	0	3	0	0	-11.7834	45.7106
1	-2.25572	GO:0009895	M1	1	0	GO Biological Processes	19	negative regulation of catabolic process	19_GO:0048519 negative regulation of biological process	-2.25572	8.31102	4.41906	30169	330	33	3	9.09091	5.00438	1432|1956|4233	MAPK14|EGFR|MET	-0.6835	0	30	1	1	-2.25572	8.31102
1	-2.25305	GO:0031344	M1	1	0	GO Biological Processes	19	regulation of cell projection organization	19_GO:0050789 regulation of biological process	-2.25305	5.54909	3.90724	30169	659	33	4	12.1212	5.68144	2932|3320|6714|7046	GSK3B|HSP90AA1|SRC|TGFBR1	-0.681885	0	12	0	0	-8.26092	52.9978
1	-2.23054	GO:0002253	M1	1	0	GO Biological Processes	19	activation of immune response	19_GO:0002376 immune system process	-2.23054	8.13839	4.36075	30169	337	33	3	9.09091	5.00438	3320|5594|6714	HSP90AA1|MAPK1|SRC	-0.660417	0	5	0	0	-9.75669	74.1253
1	-2.22699	GO:0090287	M1	1	0	GO Biological Processes	19	regulation of cellular response to growth factor stimulus	19_GO:0050896 response to stimulus	-2.22699	8.11431	4.35256	30169	338	33	3	9.09091	5.00438	2260|3791|5770	FGFR1|KDR|PTPN1	-0.657911	0	9	0	0	-8.65555	182.842
1	-2.21992	GO:0006366	M1	1	0	GO Biological Processes	19	transcription by RNA polymerase II	19_GO:0008152 metabolic process	-2.21992	8.06658	4.33627	30169	340	33	3	9.09091	5.00438	142|1432|2099	PARP1|MAPK14|ESR1	-0.651887	0	29	0	0	-3.35562	8.06658
1	-2.20245	GO:0010639	M1	1	0	GO Biological Processes	19	negative regulation of organelle organization	19_GO:0048519 negative regulation of biological process	-2.20245	7.94967	4.29614	30169	345	33	3	9.09091	5.00438	142|4233|6714	PARP1|MET|SRC	-0.636495	0	10	0	0	-8.63882	34.283
1	-2.20245	GO:0001655	M1	1	0	GO Biological Processes	19	urogenital system development	19_GO:0032502 developmental process	-2.20245	7.94967	4.29614	30169	345	33	3	9.09091	5.00438	1636|2099|7046	ACE|ESR1|TGFBR1	-0.636495	0	27	0	0	-4.32132	19.8742
1	-2.17845	GO:0045861	M1	1	0	GO Biological Processes	19	negative regulation of proteolysis	19_GO:0048519 negative regulation of biological process	-2.17845	7.79158	4.24129	30169	352	33	3	9.09091	5.00438	1508|2147|6714	CTSB|F2|SRC	-0.613532	0	28	0	0	-3.74188	24.9331
1	-2.17242	GO:0001775	M1	1	0	GO Biological Processes	19	cell activation	19_GO:0009987 cellular process	-2.17242	5.26165	3.7613	30169	695	33	4	12.1212	5.68144	1432|2147|6714|7046	MAPK14|F2|SRC|TGFBR1	-0.608533	0	13	0	0	-8.14274	83.1102
1	-2.14506	GO:0045787	M1	1	0	GO Biological Processes	19	positive regulation of cell cycle	19_GO:0048518 positive regulation of biological process	-2.14506	7.57634	4.1655	30169	362	33	3	9.09091	5.00438	1956|5781|6714	EGFR|PTPN11|SRC	-0.583234	0	5	0	0	-9.75669	74.1253
1	-2.14506	GO:0009615	M1	1	0	GO Biological Processes	19	response to virus	19_GO:0044419 biological process involved in interspecies interaction between organisms	-2.14506	7.57634	4.1655	30169	362	33	3	9.09091	5.00438	1432|3320|6714	MAPK14|HSP90AA1|SRC	-0.583234	0	21	0	0	-5.21848	38.0922
1	-2.14178	GO:0044282	M1	1	0	GO Biological Processes	19	small molecule catabolic process	19_GO:0008152 metabolic process	-2.14178	7.55547	4.15808	30169	363	33	3	9.09091	5.00438	128|4846|5467	ADH5|NOS3|PPARD	-0.580977	0	14	0	0	-7.12027	80.6658
1	-2.13524	GO:0010876	M1	1	0	GO Biological Processes	19	lipid localization	19_GO:0051179 localization	-2.13524	7.51407	4.14333	30169	365	33	3	9.09091	5.00438	1066|1636|5467	CES1|ACE|PPARD	-0.575463	0	24	0	0	-4.57757	42.1944
1	-2.12338	GO:0043269	M1	1	0	GO Biological Processes	19	regulation of ion transport	19_GO:0051179 localization	-2.12338	5.0931	3.67327	30169	718	33	4	12.1212	5.68144	1066|1636|2147|4846	CES1|ACE|F2|NOS3	-0.564626	0	14	0	0	-7.12027	80.6658
1	-2.10469	GO:0050865	M1	1	0	GO Biological Processes	19	regulation of cell activation	19_GO:0050789 regulation of biological process	-2.10469	5.03005	3.63984	30169	727	33	4	12.1212	5.68144	2147|4846|5781|6714	F2|NOS3|PTPN11|SRC	-0.54695	0	9	0	0	-8.65555	182.842
1	-2.09998	GO:0045786	M1	1	0	GO Biological Processes	19	negative regulation of cell cycle	19_GO:0048519 negative regulation of biological process	-2.09998	7.29425	4.06413	30169	376	33	3	9.09091	5.00438	1017|1432|5781	CDK2|MAPK14|PTPN11	-0.543259	0	25	0	0	-4.42975	46.4854
1	-2.09684	GO:0001654	M1	1	0	GO Biological Processes	19	eye development	19_GO:0032502 developmental process	-2.09684	7.2749	4.05709	30169	377	33	3	9.09091	5.00438	1956|3791|7046	EGFR|KDR|TGFBR1	-0.541124	0	3	0	0	-11.7834	45.7106
1	-2.0883	GO:0010564	M1	1	0	GO Biological Processes	19	regulation of cell cycle process	19_GO:0050789 regulation of biological process	-2.0883	4.9753	3.61058	30169	735	33	4	12.1212	5.68144	1017|1432|1956|5781	CDK2|MAPK14|EGFR|PTPN11	-0.533598	0	25	0	0	-4.42975	46.4854
1	-2.08433	GO:0150063	M1	1	0	GO Biological Processes	19	visual system development	19_GO:0032502 developmental process	-2.08433	7.19852	4.02919	30169	381	33	3	9.09091	5.00438	1956|3791|7046	EGFR|KDR|TGFBR1	-0.53064	0	3	0	0	-11.7834	45.7106
1	-2.08123	GO:0030900	M1	1	0	GO Biological Processes	19	forebrain development	19_GO:0032502 developmental process	-2.08123	7.17968	4.02227	30169	382	33	3	9.09091	5.00438	1956|2932|6714	EGFR|GSK3B|SRC	-0.528543	0	28	0	0	-3.74188	24.9331
1	-2.06585	GO:0048880	M1	1	0	GO Biological Processes	19	sensory system development	19_GO:0032502 developmental process	-2.06585	7.08692	3.98807	30169	387	33	3	9.09091	5.00438	1956|3791|7046	EGFR|KDR|TGFBR1	-0.514165	0	3	0	0	-11.7834	45.7106
1	-2.05216	GO:0007276	M1	1	0	GO Biological Processes	19	gamete generation	19_GO:0022414 reproductive process	-2.05216	4.85637	3.54627	30169	753	33	4	12.1212	5.68144	1636|4846|6714|7046	ACE|NOS3|SRC|TGFBR1	-0.501484	0	14	0	0	-7.12027	80.6658
1	-2.04468	GO:0002521	M1	1	0	GO Biological Processes	19	leukocyte differentiation	19_GO:0002376 immune system process	-2.04468	6.96101	3.94121	30169	394	33	3	9.09091	5.00438	142|1432|6714	PARP1|MAPK14|SRC	-0.494996	0	13	0	0	-8.14274	83.1102
1	-2.01224	GO:0006091	M1	1	0	GO Biological Processes	19	generation of precursor metabolites and energy	19_GO:0008152 metabolic process	-2.01224	6.77194	3.86982	30169	405	33	3	9.09091	5.00438	128|2932|5467	ADH5|GSK3B|PPARD	-0.463554	0	24	0	0	-4.57757	42.1944
