# Supplementary material for: Evidence of clinical efficacy and pharmacological mechanism of N-butylphthalide in the treatment of delayed encephalopathy after acute carbon monoxide poisoning
Source: Front Neurol. 2023 Mar 16;14:1119871. doi: 10.3389/fneur.2023.1119871 (PMC10060646; doi:10.3389/fneur.2023.1119871)
Supplement: Supplementary file 1 [file Data_Sheet_1.ZIP › Network Pharmacology/7.2 GO-CC.xls]

## Sheet: CC
_MEMBER_MyList	_LogP_MyList	GO	_PATTERN_	_RANK_	GiniIndex	Category	CategoryID	Description	PARENT_GO	LogP	Enrichment	Z-score	#TotalGeneInLibrary	#GeneInGO	#GeneInHitList	#GeneInGOAndHitList	%InGO	STDV %InGO	GeneID	Hits	Log(q-value)	EvidenceCutoff	GROUP_ID	FirstInGroupByEnrichment	FirstInGroupByLogP	BestLogPInGroup	BestEnrichmentInGroup	URL
1	-6.63065	GO:1904813	M1	1	0	GO Cellular Components	20	ficolin-1-rich granule lumen		-6.63065	36.8634	13.2423	30169	124	33	5	15.1515	6.24156	1432|1508|2950|3320|5594	MAPK14|CTSB|GSTP1|HSP90AA1|MAPK1	-3.34129	0	1	1	1	-6.63065	36.8634
1	-6.29279	GO:0072562	M1	1	0	GO Cellular Components	20	blood microparticle		-6.29279	31.5246	12.1923	30169	145	33	5	15.1515	6.24156	213|308|590|2147|2638	ALB|ANXA5|BCHE|F2|GC	-3.30446	0	2	1	1	-6.29279	31.5246
1	-5.88046	GO:0045121	M1	1	0	GO Cellular Components	20	membrane raft		-5.88046	16.826	9.50705	30169	326	33	6	18.1818	6.71408	1956|3791|4846|5594|6714|7046	EGFR|KDR|NOS3|MAPK1|SRC|TGFBR1	-3.28235	0	3	1	1	-5.88046	33.4468
1	-5.87275	GO:0031983	M1	1	0	GO Cellular Components	20	vesicle lumen		-5.87275	16.7745	9.49082	30169	327	33	6	18.1818	6.71408	213|1432|1956|2950|3320|5594	ALB|MAPK14|EGFR|GSTP1|HSP90AA1|MAPK1	-3.28235	0	1	0	0	-6.63065	36.8634
1	-5.87275	GO:0098857	M1	1	0	GO Cellular Components	20	membrane microdomain		-5.87275	16.7745	9.49082	30169	327	33	6	18.1818	6.71408	1956|3791|4846|5594|6714|7046	EGFR|KDR|NOS3|MAPK1|SRC|TGFBR1	-3.28235	0	3	0	0	-5.88046	33.4468
1	-5.77063	GO:0101002	M1	1	0	GO Cellular Components	20	ficolin-1-rich granule		-5.77063	24.7084	10.7036	30169	185	33	5	15.1515	6.24156	1432|1508|2950|3320|5594	MAPK14|CTSB|GSTP1|HSP90AA1|MAPK1	-3.25942	0	1	0	0	-6.63065	36.8634
1	-5.11297	GO:0098552	M1	1	0	GO Cellular Components	20	side of membrane		-5.11297	9.34231	7.30846	30169	685	33	7	21.2121	7.11647	308|1508|1636|2147|3791|5770|6714	ANXA5|CTSB|ACE|F2|KDR|PTPN1|SRC	-2.6687	0	4	1	1	-5.11297	9.89407
1	-4.66878	GO:0005788	M1	1	0	GO Cellular Components	20	endoplasmic reticulum lumen		-4.66878	14.6508	8.02049	30169	312	33	5	15.1515	6.24156	213|590|1066|2147|5594	ALB|BCHE|CES1|F2|MAPK1	-2.29458	0	2	0	0	-6.29279	31.5246
1	-4.6032	GO:0034774	M1	1	0	GO Cellular Components	20	secretory granule lumen		-4.6032	14.1958	7.87775	30169	322	33	5	15.1515	6.24156	213|1432|2950|3320|5594	ALB|MAPK14|GSTP1|HSP90AA1|MAPK1	-2.29458	0	1	0	0	-6.63065	36.8634
1	-4.58395	GO:0060205	M1	1	0	GO Cellular Components	20	cytoplasmic vesicle lumen		-4.58395	14.0648	7.83616	30169	325	33	5	15.1515	6.24156	213|1432|2950|3320|5594	ALB|MAPK14|GSTP1|HSP90AA1|MAPK1	-2.29458	0	1	0	0	-6.63065	36.8634
1	-4.39652	GO:0005775	M1	1	0	GO Cellular Components	20	vacuolar lumen		-4.39652	20.7775	8.70776	30169	176	33	4	12.1212	5.68144	1508|2638|3320|5594	CTSB|GC|HSP90AA1|MAPK1	-2.14855	0	5	1	1	-4.39652	27.9861
1	-4.00195	GO:0005901	M1	1	0	GO Cellular Components	20	caveola		-4.00195	33.4468	9.73591	30169	82	33	3	9.09091	5.00438	4846|5594|6714	NOS3|MAPK1|SRC	-1.79177	0	3	0	0	-5.88046	33.4468
1	-3.8623	GO:0009897	M1	1	0	GO Cellular Components	20	external side of plasma membrane		-3.8623	9.89407	6.37499	30169	462	33	5	15.1515	6.24156	308|1508|1636|2147|3791	ANXA5|CTSB|ACE|F2|KDR	-1.73961	0	4	0	0	-5.11297	9.89407
1	-3.85289	GO:0000323	M1	1	0	GO Cellular Components	20	lytic vacuole		-3.85289	7.35291	5.81415	30169	746	33	6	18.1818	6.71408	1508|1636|2638|3320|5594|6714	CTSB|ACE|GC|HSP90AA1|MAPK1|SRC	-1.73961	0	5	0	0	-4.39652	27.9861
1	-3.85289	GO:0005764	M1	1	0	GO Cellular Components	20	lysosome		-3.85289	7.35291	5.81415	30169	746	33	6	18.1818	6.71408	1508|1636|2638|3320|5594|6714	CTSB|ACE|GC|HSP90AA1|MAPK1|SRC	-1.73961	0	5	0	0	-4.39652	27.9861
1	-3.78068	GO:0009925	M1	1	0	GO Cellular Components	20	basal plasma membrane		-3.78068	14.397	7.09527	30169	254	33	4	12.1212	5.68144	1636|1956|3320|4233	ACE|EGFR|HSP90AA1|MET	-1.71333	0	6	1	1	-3.78068	14.397
1	-3.77225	GO:0043202	M1	1	0	GO Cellular Components	20	lysosomal lumen		-3.77225	27.9861	8.85455	30169	98	33	3	9.09091	5.00438	1508|2638|3320	CTSB|GC|HSP90AA1	-1.71333	0	5	0	0	-4.39652	27.9861
1	-3.66706	GO:0045178	M1	1	0	GO Cellular Components	20	basal part of cell		-3.66706	13.4443	6.82226	30169	272	33	4	12.1212	5.68144	1636|1956|3320|4233	ACE|EGFR|HSP90AA1|MET	-1.63296	0	6	0	0	-3.78068	14.397
1	-3.58975	GO:0044853	M1	1	0	GO Cellular Components	20	plasma membrane raft		-3.58975	24.2711	8.20122	30169	113	33	3	9.09091	5.00438	4846|5594|6714	NOS3|MAPK1|SRC	-1.57913	0	3	0	0	-5.88046	33.4468
1	-3.53371	GO:0043235	M1	1	0	GO Cellular Components	20	receptor complex		-3.53371	8.40268	5.76563	30169	544	33	5	15.1515	6.24156	1956|2260|3791|4233|7046	EGFR|FGFR1|KDR|MET|TGFBR1	-1.54538	0	7	1	1	-3.53371	8.40268
1	-3.49195	GO:1902554	M1	1	0	GO Cellular Components	20	serine/threonine protein kinase complex		-3.49195	22.4806	7.86708	30169	122	33	3	9.09091	5.00438	890|1017|7046	CCNA2|CDK2|TGFBR1	-1.5248	0	8	1	1	-3.49195	22.4806
1	-3.4303	GO:0031012	M1	1	0	GO Cellular Components	20	extracellular matrix		-3.4303	7.97742	5.58011	30169	573	33	5	15.1515	6.24156	308|1508|2147|3320|4314	ANXA5|CTSB|F2|HSP90AA1|MMP3	-1.4992	0	4	0	0	-5.11297	9.89407
1	-3.42684	GO:0030312	M1	1	0	GO Cellular Components	20	external encapsulating structure		-3.42684	7.96352	5.57395	30169	574	33	5	15.1515	6.24156	308|1508|2147|3320|4314	ANXA5|CTSB|F2|HSP90AA1|MMP3	-1.4992	0	4	0	0	-5.11297	9.89407
1	-3.35382	GO:1902911	M1	1	0	GO Cellular Components	20	protein kinase complex		-3.35382	20.1664	7.41309	30169	136	33	3	9.09091	5.00438	890|1017|7046	CCNA2|CDK2|TGFBR1	-1.44466	0	8	0	0	-3.49195	22.4806
1	-3.28109	GO:0031253	M1	1	0	GO Cellular Components	20	cell projection membrane		-3.28109	10.6304	5.94456	30169	344	33	4	12.1212	5.68144	1636|1956|3320|6714	ACE|EGFR|HSP90AA1|SRC	-1.38967	0	6	0	0	-3.78068	14.397
1	-2.98137	GO:0005769	M1	1	0	GO Cellular Components	20	early endosome		-2.98137	8.83297	5.31048	30169	414	33	4	12.1212	5.68144	1956|3791|5594|5770	EGFR|KDR|MAPK1|PTPN1	-1.10698	0	3	0	0	-5.88046	33.4468
1	-2.95067	GO:0005925	M1	1	0	GO Cellular Components	20	focal adhesion		-2.95067	8.66552	5.24763	30169	422	33	4	12.1212	5.68144	308|1956|5594|6714	ANXA5|EGFR|MAPK1|SRC	-1.09267	0	3	0	0	-5.88046	33.4468
1	-2.91318	GO:0030055	M1	1	0	GO Cellular Components	20	cell-substrate junction		-2.91318	8.46493	5.17138	30169	432	33	4	12.1212	5.68144	308|1956|5594|6714	ANXA5|EGFR|MAPK1|SRC	-1.08251	0	3	0	0	-5.88046	33.4468
1	-2.90948	GO:0062023	M1	1	0	GO Cellular Components	20	collagen-containing extracellular matrix		-2.90948	8.44538	5.16389	30169	433	33	4	12.1212	5.68144	308|1508|2147|3320	ANXA5|CTSB|F2|HSP90AA1	-1.08251	0	4	0	0	-5.11297	9.89407
1	-2.42016	GO:0005770	M1	1	0	GO Cellular Components	20	late endosome		-2.42016	9.52304	4.80929	30169	288	33	3	9.09091	5.00438	1956|5594|6714	EGFR|MAPK1|SRC	-0.607912	0	3	0	0	-5.88046	33.4468
1	-2.39101	GO:0061695	M1	1	0	GO Cellular Components	20	transferase complex, transferring phosphorus-containing groups		-2.39101	9.29707	4.73889	30169	295	33	3	9.09091	5.00438	890|1017|7046	CCNA2|CDK2|TGFBR1	-0.593008	0	8	0	0	-3.49195	22.4806
1	-2.34383	GO:0030425	M1	1	0	GO Cellular Components	20	dendrite		-2.34383	5.88864	4.07341	30169	621	33	4	12.1212	5.68144	2932|3320|5599|6714	GSK3B|HSP90AA1|MAPK8|SRC	-0.568046	0	9	1	1	-2.34383	8.46493
1	-2.3389	GO:0097447	M1	1	0	GO Cellular Components	20	dendritic tree		-2.3389	5.86974	4.06432	30169	623	33	4	12.1212	5.68144	2932|3320|5599|6714	GSK3B|HSP90AA1|MAPK8|SRC	-0.568046	0	9	0	0	-2.34383	8.46493
1	-2.29291	GO:0030424	M1	1	0	GO Cellular Components	20	axon		-2.29291	5.69603	3.97993	30169	642	33	4	12.1212	5.68144	2932|3320|5599|6714	GSK3B|HSP90AA1|MAPK8|SRC	-0.535019	0	9	0	0	-2.34383	8.46493
1	-2.27777	GO:0098978	M1	1	0	GO Cellular Components	20	glutamatergic synapse		-2.27777	8.46493	4.47043	30169	324	33	3	9.09091	5.00438	1432|2932|6714	MAPK14|GSK3B|SRC	-0.532473	0	9	0	0	-2.34383	8.46493
1	-2.2094	GO:0030139	M1	1	0	GO Cellular Components	20	endocytic vesicle		-2.2094	7.99602	4.31209	30169	343	33	3	9.09091	5.00438	1956|3320|4846	EGFR|HSP90AA1|NOS3	-0.476341	0	6	0	0	-3.78068	14.397
1	-2.10057	GO:0048471	M1	1	0	GO Cellular Components	20	perinuclear region of cytoplasm		-2.10057	5.01625	3.63248	30169	729	33	4	12.1212	5.68144	1508|1956|3320|6714	CTSB|EGFR|HSP90AA1|SRC	-0.379409	0	6	0	0	-3.78068	14.397
