# Supplementary material for: Evidence of clinical efficacy and pharmacological mechanism of N-butylphthalide in the treatment of delayed encephalopathy after acute carbon monoxide poisoning
Source: Front Neurol. 2023 Mar 16;14:1119871. doi: 10.3389/fneur.2023.1119871 (PMC10060646; doi:10.3389/fneur.2023.1119871)
Supplement: Supplementary file 1 [file Data_Sheet_1.ZIP › Network Pharmacology/7.3 GO-MF.xls]

## Sheet: MF
_MEMBER_MyList	_LogP_MyList	GO	_PATTERN_	_RANK_	GiniIndex	Category	CategoryID	Description	PARENT_GO	LogP	Enrichment	Z-score	#TotalGeneInLibrary	#GeneInGO	#GeneInHitList	#GeneInGOAndHitList	%InGO	STDV %InGO	GeneID	Hits	Log(q-value)	EvidenceCutoff	GROUP_ID	FirstInGroupByEnrichment	FirstInGroupByLogP	BestLogPInGroup	BestEnrichmentInGroup	URL
1	-12.9477	GO:0016773	M1	1	0	GO Molecular Functions	21	phosphotransferase activity, alcohol group as acceptor		-12.9477	17.6857	14.4753	30169	672	33	13	39.3939	8.50581	132|1017|1432|1956|2260|2932|3791|4233|5594|5599|5602|6714|7046	ADK|CDK2|MAPK14|EGFR|FGFR1|GSK3B|KDR|MET|MAPK1|MAPK8|MAPK10|SRC|TGFBR1	-9.25702	0	1	1	1	-12.9477	228.553
1	-12.5072	GO:0016301	M1	1	0	GO Molecular Functions	21	kinase activity		-12.5072	16.3252	13.8511	30169	728	33	13	39.3939	8.50581	132|1017|1432|1956|2260|2932|3791|4233|5594|5599|5602|6714|7046	ADK|CDK2|MAPK14|EGFR|FGFR1|GSK3B|KDR|MET|MAPK1|MAPK8|MAPK10|SRC|TGFBR1	-9.17225	0	1	0	0	-12.9477	228.553
1	-12.3859	GO:0004672	M1	1	0	GO Molecular Functions	21	protein kinase activity		-12.3859	19.4169	14.6236	30169	565	33	12	36.3636	8.37393	1017|1432|1956|2260|2932|3791|4233|5594|5599|5602|6714|7046	CDK2|MAPK14|EGFR|FGFR1|GSK3B|KDR|MET|MAPK1|MAPK8|MAPK10|SRC|TGFBR1	-9.17225	0	1	0	0	-12.9477	228.553
1	-12.1217	GO:0019900	M1	1	0	GO Molecular Functions	21	kinase binding		-12.1217	15.2174	13.3213	30169	781	33	13	39.3939	8.50581	142|890|1432|1636|1956|2099|2932|2950|3320|5599|5770|5781|6714	PARP1|CCNA2|MAPK14|ACE|EGFR|ESR1|GSK3B|GSTP1|HSP90AA1|MAPK8|PTPN1|PTPN11|SRC	-9.03305	0	2	1	1	-12.1217	70.324
1	-11.3194	GO:0019901	M1	1	0	GO Molecular Functions	21	protein kinase binding		-11.3194	15.7397	13.0283	30169	697	33	12	36.3636	8.37393	142|890|1432|1636|2099|2932|2950|3320|5599|5770|5781|6714	PARP1|CCNA2|MAPK14|ACE|ESR1|GSK3B|GSTP1|HSP90AA1|MAPK8|PTPN1|PTPN11|SRC	-8.32764	0	2	0	0	-12.1217	70.324
1	-8.80475	GO:0019902	M1	1	0	GO Molecular Functions	21	phosphatase binding		-8.80475	32.8179	14.7504	30169	195	33	7	21.2121	7.11647	1432|1956|3320|4233|5594|5599|5770	MAPK14|EGFR|HSP90AA1|MET|MAPK1|MAPK8|PTPN1	-5.89217	0	3	1	1	-8.80475	391.805
1	-8.66995	GO:0004707	M1	1	0	GO Molecular Functions	21	MAP kinase activity		-8.66995	228.553	30.1276	30169	16	33	4	12.1212	5.68144	1432|5594|5599|5602	MAPK14|MAPK1|MAPK8|MAPK10	-5.82432	0	1	0	0	-12.9477	228.553
1	-7.88564	GO:0019903	M1	1	0	GO Molecular Functions	21	protein phosphatase binding		-7.88564	36.8139	14.502	30169	149	33	6	18.1818	6.71408	1432|1956|3320|4233|5599|5770	MAPK14|EGFR|HSP90AA1|MET|MAPK8|PTPN1	-5.098	0	3	0	0	-8.80475	391.805
1	-7.78993	GO:0004674	M1	1	0	GO Molecular Functions	21	protein serine/threonine kinase activity		-7.78993	17.0086	11.064	30169	430	33	8	24.2424	7.46009	1017|1432|1956|2932|5594|5599|5602|7046	CDK2|MAPK14|EGFR|GSK3B|MAPK1|MAPK8|MAPK10|TGFBR1	-5.05344	0	1	0	0	-12.9477	228.553
1	-7.61509	GO:0019199	M1	1	0	GO Molecular Functions	21	transmembrane receptor protein kinase activity		-7.61509	57.8615	16.7459	30169	79	33	5	15.1515	6.24156	1956|2260|3791|4233|7046	EGFR|FGFR1|KDR|MET|TGFBR1	-4.92436	0	4	1	1	-7.61509	60.9475
1	-7.38084	GO:0030235	M1	1	0	GO Molecular Functions	21	nitric-oxide synthase regulator activity		-7.38084	391.805	34.219	30169	7	33	3	9.09091	5.00438	1956|2099|3320	EGFR|ESR1|HSP90AA1	-4.73151	0	3	0	0	-8.80475	391.805
1	-6.61496	GO:0005504	M1	1	0	GO Molecular Functions	21	fatty acid binding		-6.61496	74.6296	17.0691	30169	49	33	4	12.1212	5.68144	128|213|2950|5467	ADH5|ALB|GSTP1|PPARD	-4.00342	0	5	1	1	-6.61496	74.6296
1	-6.39944	GO:0004713	M1	1	0	GO Molecular Functions	21	protein tyrosine kinase activity		-6.39944	33.1236	12.516	30169	138	33	5	15.1515	6.24156	1956|2260|3791|4233|6714	EGFR|FGFR1|KDR|MET|SRC	-3.82265	0	4	0	0	-7.61509	60.9475
1	-6.25663	GO:0004714	M1	1	0	GO Molecular Functions	21	transmembrane receptor protein tyrosine kinase activity		-6.25663	60.9475	15.381	30169	60	33	4	12.1212	5.68144	1956|2260|3791|4233	EGFR|FGFR1|KDR|MET	-3.71203	0	4	0	0	-7.61509	60.9475
1	-6.01678	GO:0004708	M1	1	0	GO Molecular Functions	21	MAP kinase kinase activity		-6.01678	152.369	21.2573	30169	18	33	3	9.09091	5.00438	1432|5594|5602	MAPK14|MAPK1|MAPK10	-3.50215	0	1	0	0	-12.9477	228.553
1	-5.93876	GO:0031406	M1	1	0	GO Molecular Functions	21	carboxylic acid binding		-5.93876	26.7313	11.1661	30169	171	33	5	15.1515	6.24156	128|213|2950|4846|5467	ADH5|ALB|GSTP1|NOS3|PPARD	-3.45215	0	5	0	0	-6.61496	74.6296
1	-5.74225	GO:0005158	M1	1	0	GO Molecular Functions	21	insulin receptor binding		-5.74225	124.665	19.201	30169	22	33	3	9.09091	5.00438	5770|5781|6714	PTPN1|PTPN11|SRC	-3.29519	0	6	1	1	-5.74225	124.665
1	-5.73065	GO:0033293	M1	1	0	GO Molecular Functions	21	monocarboxylic acid binding		-5.73065	45.1463	13.1652	30169	81	33	4	12.1212	5.68144	128|213|2950|5467	ADH5|ALB|GSTP1|PPARD	-3.29519	0	5	0	0	-6.61496	74.6296
1	-5.702	GO:0061629	M1	1	0	GO Molecular Functions	21	RNA polymerase II-specific DNA-binding transcription factor binding		-5.702	15.6722	9.1363	30169	350	33	6	18.1818	6.71408	142|1432|2099|2932|5467|6714	PARP1|MAPK14|ESR1|GSK3B|PPARD|SRC	-3.29003	0	2	0	0	-12.1217	70.324
1	-5.61065	GO:0106310	M1	1	0	GO Molecular Functions	21	protein serine kinase activity		-5.61065	15.1109	8.95045	30169	363	33	6	18.1818	6.71408	1017|1432|2932|5594|5599|5602	CDK2|MAPK14|GSK3B|MAPK1|MAPK8|MAPK10	-3.22095	0	1	0	0	-12.9477	228.553
1	-4.97438	GO:0030331	M1	1	0	GO Molecular Functions	21	nuclear estrogen receptor binding		-4.97438	70.324	14.3352	30169	39	33	3	9.09091	5.00438	142|2099|6714	PARP1|ESR1|SRC	-2.60587	0	2	0	0	-12.1217	70.324
1	-4.93801	GO:0140297	M1	1	0	GO Molecular Functions	21	DNA-binding transcription factor binding		-4.93801	11.5237	7.65829	30169	476	33	6	18.1818	6.71408	142|1432|2099|2932|5467|6714	PARP1|MAPK14|ESR1|GSK3B|PPARD|SRC	-2.5897	0	2	0	0	-12.1217	70.324
1	-4.8866	GO:0019838	M1	1	0	GO Molecular Functions	21	growth factor binding		-4.8866	27.7034	10.1745	30169	132	33	4	12.1212	5.68144	1956|2260|3791|7046	EGFR|FGFR1|KDR|TGFBR1	-2.5576	0	4	0	0	-7.61509	60.9475
1	-4.78524	GO:0004712	M1	1	0	GO Molecular Functions	21	protein serine/threonine/tyrosine kinase activity		-4.78524	60.9475	13.3171	30169	45	33	3	9.09091	5.00438	1432|5594|5602	MAPK14|MAPK1|MAPK10	-2.47472	0	1	0	0	-12.9477	228.553
1	-4.53351	GO:0045296	M1	1	0	GO Molecular Functions	21	cadherin binding		-4.53351	13.7269	7.72791	30169	333	33	5	15.1515	6.24156	1956|3791|5770|5781|6714	EGFR|KDR|PTPN1|PTPN11|SRC	-2.24073	0	6	0	0	-5.74225	124.665
1	-4.38561	GO:0008134	M1	1	0	GO Molecular Functions	21	transcription factor binding		-4.38561	9.18806	6.68675	30169	597	33	6	18.1818	6.71408	142|1432|2099|2932|5467|6714	PARP1|MAPK14|ESR1|GSK3B|PPARD|SRC	-2.10985	0	2	0	0	-12.1217	70.324
1	-4.28353	GO:0097110	M1	1	0	GO Molecular Functions	21	scaffold protein binding		-4.28353	41.5551	10.9144	30169	66	33	3	9.09091	5.00438	3320|4846|6714	HSP90AA1|NOS3|SRC	-2.02416	0	7	1	1	-4.28353	41.5551
1	-4.02713	GO:0004175	M1	1	0	GO Molecular Functions	21	endopeptidase activity		-4.02713	10.7302	6.693	30169	426	33	5	15.1515	6.24156	840|1508|1636|2147|4314	CASP7|CTSB|ACE|F2|MMP3	-1.78356	0	8	1	1	-4.02713	14.2846
1	-3.95554	GO:0051117	M1	1	0	GO Molecular Functions	21	ATPase binding		-3.95554	32.2663	9.55225	30169	85	33	3	9.09091	5.00438	1956|2099|6714	EGFR|ESR1|SRC	-1.72721	0	2	0	0	-12.1217	70.324
1	-3.8535	GO:0051219	M1	1	0	GO Molecular Functions	21	phosphoprotein binding		-3.8535	29.8113	9.15854	30169	92	33	3	9.09091	5.00438	5594|5781|6714	MAPK1|PTPN11|SRC	-1.6399	0	6	0	0	-5.74225	124.665
1	-3.52369	GO:1990782	M1	1	0	GO Molecular Functions	21	protein tyrosine kinase binding		-3.52369	23.0474	7.97435	30169	119	33	3	9.09091	5.00438	3320|5770|5781	HSP90AA1|PTPN1|PTPN11	-1.32432	0	6	0	0	-5.74225	124.665
1	-3.48305	GO:0050839	M1	1	0	GO Molecular Functions	21	cell adhesion molecule binding		-3.48305	8.19186	5.67439	30169	558	33	5	15.1515	6.24156	1956|3791|5770|5781|6714	EGFR|KDR|PTPN1|PTPN11|SRC	-1.29748	0	6	0	0	-5.74225	124.665
1	-3.43083	GO:0042826	M1	1	0	GO Molecular Functions	21	histone deacetylase binding		-3.43083	21.4268	7.66367	30169	128	33	3	9.09091	5.00438	142|3320|5599	PARP1|HSP90AA1|MAPK8	-1.25861	0	3	0	0	-8.80475	391.805
1	-3.33578	GO:0008233	M1	1	0	GO Molecular Functions	21	peptidase activity		-3.33578	7.60576	5.41298	30169	601	33	5	15.1515	6.24156	840|1508|1636|2147|4314	CASP7|CTSB|ACE|F2|MMP3	-1.17949	0	8	0	0	-4.02713	14.2846
1	-3.32615	GO:0016922	M1	1	0	GO Molecular Functions	21	nuclear receptor binding		-3.32615	19.7312	7.32458	30169	139	33	3	9.09091	5.00438	142|2099|6714	PARP1|ESR1|SRC	-1.17949	0	2	0	0	-12.1217	70.324
1	-2.91978	GO:0008236	M1	1	0	GO Molecular Functions	21	serine-type peptidase activity		-2.91978	14.2846	6.1107	30169	192	33	3	9.09091	5.00438	1636|2147|4314	ACE|F2|MMP3	-0.785359	0	8	0	0	-4.02713	14.2846
1	-2.89407	GO:0017171	M1	1	0	GO Molecular Functions	21	serine hydrolase activity		-2.89407	13.993	6.03895	30169	196	33	3	9.09091	5.00438	1636|2147|4314	ACE|F2|MMP3	-0.771544	0	8	0	0	-4.02713	14.2846
1	-2.61279	GO:0019207	M1	1	0	GO Molecular Functions	21	kinase regulator activity		-2.61279	11.1489	5.28899	30169	246	33	3	9.09091	5.00438	890|1956|2950	CCNA2|EGFR|GSTP1	-0.501842	0	9	1	1	-2.61279	11.1489
1	-2.49875	GO:1901681	M1	1	0	GO Molecular Functions	21	sulfur compound binding		-2.49875	10.1579	5.00193	30169	270	33	3	9.09091	5.00438	2147|2260|2950	F2|FGFR1|GSTP1	-0.399091	0	10	1	1	-2.49875	10.1579
1	-2.37469	GO:0031625	M1	1	0	GO Molecular Functions	21	ubiquitin protein ligase binding		-2.37469	9.1727	4.69971	30169	299	33	3	9.09091	5.00438	1956|2932|3320	EGFR|GSK3B|HSP90AA1	-0.286024	0	3	0	0	-8.80475	391.805
1	-2.30027	GO:0044389	M1	1	0	GO Molecular Functions	21	ubiquitin-like protein ligase binding		-2.30027	8.62464	4.52315	30169	318	33	3	9.09091	5.00438	1956|2932|3320	EGFR|GSK3B|HSP90AA1	-0.222328	0	3	0	0	-8.80475	391.805
1	-2.17677	GO:0019904	M1	1	0	GO Molecular Functions	21	protein domain specific binding		-2.17677	5.27684	3.76914	30169	693	33	4	12.1212	5.68144	890|1017|3320|6714	CCNA2|CDK2|HSP90AA1|SRC	-0.109293	0	7	0	0	-4.28353	41.5551
1	-2.04821	GO:0016788	M1	1	0	GO Molecular Functions	21	hydrolase activity, acting on ester bonds		-2.04821	4.84351	3.53925	30169	755	33	4	12.1212	5.68144	590|1066|5770|5781	BCHE|CES1|PTPN1|PTPN11	0	0	6	0	0	-5.74225	124.665
