# Supplementary material for: Evidence of clinical efficacy and pharmacological mechanism of N-butylphthalide in the treatment of delayed encephalopathy after acute carbon monoxide poisoning
Source: Front Neurol. 2023 Mar 16;14:1119871. doi: 10.3389/fneur.2023.1119871 (PMC10060646; doi:10.3389/fneur.2023.1119871)
Supplement: Supplementary file 1 [file Data_Sheet_1.ZIP › Network Pharmacology/8. KEGG.xls]

## Sheet: KEGG
_MEMBER_MyList	_LogP_MyList	GO	_PATTERN_	_RANK_	GiniIndex	Category	CategoryID	Description	PARENT_GO	LogP	Enrichment	Z-score	#TotalGeneInLibrary	#GeneInGO	#GeneInHitList	#GeneInGOAndHitList	%InGO	STDV %InGO	GeneID	Hits	Log(q-value)	EvidenceCutoff	GROUP_ID	FirstInGroupByEnrichment	FirstInGroupByLogP	BestLogPInGroup	BestEnrichmentInGroup	URL
1	-19.2215	hsa05200	M1	1	0	KEGG Pathway	24	Pathways in cancer		-19.2215	27.5469	20.4232	30169	531	33	16	48.4848	8.69989	840|890|1017|1956|2099|2147|2260|2932|2950|3320|4233|5467|5594|5599|5602|7046	CASP7|CCNA2|CDK2|EGFR|ESR1|F2|FGFR1|GSK3B|GSTP1|HSP90AA1|MET|PPARD|MAPK1|MAPK8|MAPK10|TGFBR1	-16.6824	0	1	1	1	-19.2215	27.5469
1	-13.6583	hsa05417	M1	1	0	KEGG Pathway	24	Lipid and atherosclerosis		-13.6583	42.5215	20.2187	30169	215	33	10	30.303	8.00006	840|1432|2932|3320|4314|4846|5594|5599|5602|6714	CASP7|MAPK14|GSK3B|HSP90AA1|MMP3|NOS3|MAPK1|MAPK8|MAPK10|SRC	-11.4203	0	2	1	1	-13.6583	91.4212
1	-12.9566	hsa05215	M1	1	0	KEGG Pathway	24	Prostate cancer		-12.9566	75.3989	24.2862	30169	97	33	8	24.2424	7.46009	1017|1956|2260|2932|2950|3320|4314|5594	CDK2|EGFR|FGFR1|GSK3B|GSTP1|HSP90AA1|MMP3|MAPK1	-10.8947	0	3	1	1	-12.9566	90.1336
1	-12.062	hsa05205	M1	1	0	KEGG Pathway	24	Proteoglycans in cancer		-12.062	40.1361	18.6055	30169	205	33	9	27.2727	7.75275	1432|1956|2099|2260|3791|4233|5594|5781|6714	MAPK14|EGFR|ESR1|FGFR1|KDR|MET|MAPK1|PTPN11|SRC	-10.2847	0	3	0	0	-12.9566	90.1336
1	-11.9655	hsa04917	M1	1	0	KEGG Pathway	24	Prolactin signaling pathway		-11.9655	91.4212	25.0629	30169	70	33	7	21.2121	7.11647	1432|2099|2932|5594|5599|5602|6714	MAPK14|ESR1|GSK3B|MAPK1|MAPK8|MAPK10|SRC	-10.2847	0	2	0	0	-13.6583	91.4212
1	-11.9655	hsa05120	M1	1	0	KEGG Pathway	24	Epithelial cell signaling in Helicobacter pylori infection		-11.9655	91.4212	25.0629	30169	70	33	7	21.2121	7.11647	1432|1956|4233|5599|5602|5781|6714	MAPK14|EGFR|MET|MAPK8|MAPK10|PTPN11|SRC	-10.2847	0	2	0	0	-13.6583	91.4212
1	-11.9438	hsa04926	M1	1	0	KEGG Pathway	24	Relaxin signaling pathway		-11.9438	56.6953	20.9774	30169	129	33	8	24.2424	7.46009	1432|1956|4846|5594|5599|5602|6714|7046	MAPK14|EGFR|NOS3|MAPK1|MAPK8|MAPK10|SRC|TGFBR1	-10.2847	0	2	0	0	-13.6583	91.4212
1	-11.9207	hsa04520	M1	1	0	KEGG Pathway	24	Adherens junction		-11.9207	90.1336	24.8822	30169	71	33	7	21.2121	7.11647	1956|2260|4233|5594|5770|6714|7046	EGFR|FGFR1|MET|MAPK1|PTPN1|SRC|TGFBR1	-10.2847	0	3	0	0	-12.9566	90.1336
1	-11.7323	hsa05208	M1	1	0	KEGG Pathway	24	Chemical carcinogenesis - reactive oxygen species		-11.7323	36.8965	17.8042	30169	223	33	9	27.2727	7.75275	1432|1956|4233|5594|5599|5602|5770|5781|6714	MAPK14|EGFR|MET|MAPK1|MAPK8|MAPK10|PTPN1|PTPN11|SRC	-10.1475	0	2	0	0	-13.6583	91.4212
1	-11.6805	hsa05418	M1	1	0	KEGG Pathway	24	Fluid shear stress and atherosclerosis		-11.6805	52.6165	20.1839	30169	139	33	8	24.2424	7.46009	1432|2950|3320|3791|4846|5599|5602|6714	MAPK14|GSTP1|HSP90AA1|KDR|NOS3|MAPK8|MAPK10|SRC	-10.1415	0	2	0	0	-13.6583	91.4212
1	-11.1431	hsa05161	M1	1	0	KEGG Pathway	24	Hepatitis B		-11.1431	45.1463	18.6435	30169	162	33	8	24.2424	7.46009	890|1017|1432|5594|5599|5602|6714|7046	CCNA2|CDK2|MAPK14|MAPK1|MAPK8|MAPK10|SRC|TGFBR1	-9.64538	0	4	1	1	-11.1431	62.74
1	-11.042	hsa04657	M1	1	0	KEGG Pathway	24	IL-17 signaling pathway		-11.042	68.0796	21.5546	30169	94	33	7	21.2121	7.11647	1432|2932|3320|4314|5594|5599|5602	MAPK14|GSK3B|HSP90AA1|MMP3|MAPK1|MAPK8|MAPK10	-9.58207	0	2	0	0	-13.6583	91.4212
1	-10.9124	hsa01522	M1	1	0	KEGG Pathway	24	Endocrine resistance		-10.9124	65.3009	21.0981	30169	98	33	7	21.2121	7.11647	1432|1956|2099|5594|5599|5602|6714	MAPK14|EGFR|ESR1|MAPK1|MAPK8|MAPK10|SRC	-9.48731	0	2	0	0	-13.6583	91.4212
1	-10.7883	hsa04914	M1	1	0	KEGG Pathway	24	Progesterone-mediated oocyte maturation		-10.7883	62.74	20.6685	30169	102	33	7	21.2121	7.11647	890|1017|1432|3320|5594|5599|5602	CCNA2|CDK2|MAPK14|HSP90AA1|MAPK1|MAPK8|MAPK10	-9.39537	0	4	0	0	-11.1431	62.74
1	-10.6569	hsa04010	M1	1	0	KEGG Pathway	24	MAPK signaling pathway		-10.6569	27.9861	15.3868	30169	294	33	9	27.2727	7.75275	1432|1956|2260|3791|4233|5594|5599|5602|7046	MAPK14|EGFR|FGFR1|KDR|MET|MAPK1|MAPK8|MAPK10|TGFBR1	-9.29387	0	3	0	0	-12.9566	90.1336
1	-10.461	hsa05130	M1	1	0	KEGG Pathway	24	Pathogenic Escherichia coli infection		-10.461	37.1254	16.8335	30169	197	33	8	24.2424	7.46009	840|1432|2147|5594|5599|5602|5781|6714	CASP7|MAPK14|F2|MAPK1|MAPK8|MAPK10|PTPN11|SRC	-9.12602	0	2	0	0	-13.6583	91.4212
1	-10.3912	hsa04510	M1	1	0	KEGG Pathway	24	Focal adhesion		-10.3912	36.3866	16.6569	30169	201	33	8	24.2424	7.46009	1956|2932|3791|4233|5594|5599|5602|6714	EGFR|GSK3B|KDR|MET|MAPK1|MAPK8|MAPK10|SRC	-9.08254	0	3	0	0	-12.9566	90.1336
1	-10.3568	hsa05415	M1	1	0	KEGG Pathway	24	Diabetic cardiomyopathy		-10.3568	36.0281	16.5706	30169	203	33	8	24.2424	7.46009	142|1432|1636|2932|4846|5599|5602|7046	PARP1|MAPK14|ACE|GSK3B|NOS3|MAPK8|MAPK10|TGFBR1	-9.07299	0	2	0	0	-13.6583	91.4212
1	-10.0166	hsa04068	M1	1	0	KEGG Pathway	24	FoxO signaling pathway		-10.0166	48.851	18.1626	30169	131	33	7	21.2121	7.11647	1017|1432|1956|5594|5599|5602|7046	CDK2|MAPK14|EGFR|MAPK1|MAPK8|MAPK10|TGFBR1	-8.75624	0	2	0	0	-13.6583	91.4212
1	-9.94057	hsa04151	M1	1	0	KEGG Pathway	24	PI3K-Akt signaling pathway		-9.94057	23.2427	13.9302	30169	354	33	9	27.2727	7.75275	1017|1956|2260|2932|3320|3791|4233|4846|5594	CDK2|EGFR|FGFR1|GSK3B|HSP90AA1|KDR|MET|NOS3|MAPK1	-8.70253	0	3	0	0	-12.9566	90.1336
1	-9.89452	hsa05171	M1	1	0	KEGG Pathway	24	Coronavirus disease - COVID-19		-9.89452	31.5246	15.4446	30169	232	33	8	24.2424	7.46009	1432|1636|1956|2147|4314|5594|5599|5602	MAPK14|ACE|EGFR|F2|MMP3|MAPK1|MAPK8|MAPK10	-8.67766	0	2	0	0	-13.6583	91.4212
1	-9.85016	hsa04014	M1	1	0	KEGG Pathway	24	Ras signaling pathway		-9.85016	31.1221	15.34	30169	235	33	8	24.2424	7.46009	1956|2260|3791|4233|5594|5599|5602|5781	EGFR|FGFR1|KDR|MET|MAPK1|MAPK8|MAPK10|PTPN11	-8.65351	0	3	0	0	-12.9566	90.1336
1	-9.55581	hsa01521	M1	1	0	KEGG Pathway	24	EGFR tyrosine kinase inhibitor resistance		-9.55581	69.4338	20.154	30169	79	33	6	18.1818	6.71408	1956|2932|3791|4233|5594|6714	EGFR|GSK3B|KDR|MET|MAPK1|SRC	-8.37846	0	3	0	0	-12.9566	90.1336
1	-9.36096	hsa04012	M1	1	0	KEGG Pathway	24	ErbB signaling pathway		-9.36096	64.5326	19.41	30169	85	33	6	18.1818	6.71408	1956|2932|5594|5599|5602|6714	EGFR|GSK3B|MAPK1|MAPK8|MAPK10|SRC	-8.2021	0	2	0	0	-13.6583	91.4212
1	-9.32989	hsa05210	M1	1	0	KEGG Pathway	24	Colorectal cancer		-9.32989	63.7822	19.2936	30169	86	33	6	18.1818	6.71408	1956|2932|5594|5599|5602|7046	EGFR|GSK3B|MAPK1|MAPK8|MAPK10|TGFBR1	-8.18875	0	2	0	0	-13.6583	91.4212
1	-9.12237	hsa04912	M1	1	0	KEGG Pathway	24	GnRH signaling pathway		-9.12237	58.9814	18.5314	30169	93	33	6	18.1818	6.71408	1432|1956|5594|5599|5602|6714	MAPK14|EGFR|MAPK1|MAPK8|MAPK10|SRC	-7.99827	0	2	0	0	-13.6583	91.4212
1	-8.9305	hsa04933	M1	1	0	KEGG Pathway	24	AGE-RAGE signaling pathway in diabetic complications		-8.9305	54.8527	17.8499	30169	100	33	6	18.1818	6.71408	1432|4846|5594|5599|5602|7046	MAPK14|NOS3|MAPK1|MAPK8|MAPK10|TGFBR1	-7.82279	0	2	0	0	-13.6583	91.4212
1	-8.87825	hsa05142	M1	1	0	KEGG Pathway	24	Chagas disease		-8.87825	53.7772	17.6681	30169	102	33	6	18.1818	6.71408	1432|1636|5594|5599|5602|7046	MAPK14|ACE|MAPK1|MAPK8|MAPK10|TGFBR1	-7.78633	0	2	0	0	-13.6583	91.4212
1	-8.82704	hsa04625	M1	1	0	KEGG Pathway	24	C-type lectin receptor signaling pathway		-8.82704	52.743	17.4914	30169	104	33	6	18.1818	6.71408	1432|5594|5599|5602|5781|6714	MAPK14|MAPK1|MAPK8|MAPK10|PTPN11|SRC	-7.75036	0	2	0	0	-13.6583	91.4212
1	-8.72763	hsa04659	M1	1	0	KEGG Pathway	24	Th17 cell differentiation		-8.72763	50.7896	17.1528	30169	108	33	6	18.1818	6.71408	1432|3320|5594|5599|5602|7046	MAPK14|HSP90AA1|MAPK1|MAPK8|MAPK10|TGFBR1	-7.67991	0	2	0	0	-13.6583	91.4212
1	-8.72763	hsa04931	M1	1	0	KEGG Pathway	24	Insulin resistance		-8.72763	50.7896	17.1528	30169	108	33	6	18.1818	6.71408	2932|4846|5599|5602|5770|5781	GSK3B|NOS3|MAPK8|MAPK10|PTPN1|PTPN11	-7.67991	0	2	0	0	-13.6583	91.4212
1	-8.63197	hsa04668	M1	1	0	KEGG Pathway	24	TNF signaling pathway		-8.63197	48.9756	16.8323	30169	112	33	6	18.1818	6.71408	840|1432|4314|5594|5599|5602	CASP7|MAPK14|MMP3|MAPK1|MAPK8|MAPK10	-7.59804	0	2	0	0	-13.6583	91.4212
1	-8.58098	hsa04015	M1	1	0	KEGG Pathway	24	Rap1 signaling pathway		-8.58098	30.4737	14.183	30169	210	33	7	21.2121	7.11647	1432|1956|2260|3791|4233|5594|6714	MAPK14|EGFR|FGFR1|KDR|MET|MAPK1|SRC	-7.56041	0	3	0	0	-12.9566	90.1336
1	-8.4728	hsa04722	M1	1	0	KEGG Pathway	24	Neurotrophin signaling pathway		-8.4728	46.0947	16.3104	30169	119	33	6	18.1818	6.71408	1432|2932|5594|5599|5602|5781	MAPK14|GSK3B|MAPK1|MAPK8|MAPK10|PTPN11	-7.4652	0	2	0	0	-13.6583	91.4212
1	-8.26174	hsa04370	M1	1	0	KEGG Pathway	24	VEGF signaling pathway		-8.26174	77.4756	19.4572	30169	59	33	5	15.1515	6.24156	1432|3791|4846|5594|6714	MAPK14|KDR|NOS3|MAPK1|SRC	-7.26673	0	5	1	1	-8.26174	77.4756
1	-8.12348	hsa04210	M1	1	0	KEGG Pathway	24	Apoptosis		-8.12348	40.3329	15.2129	30169	136	33	6	18.1818	6.71408	142|840|1508|5594|5599|5602	PARP1|CASP7|CTSB|MAPK1|MAPK8|MAPK10	-7.1407	0	2	0	0	-13.6583	91.4212
1	-8.10436	hsa05135	M1	1	0	KEGG Pathway	24	Yersinia infection		-8.10436	40.0385	15.1547	30169	137	33	6	18.1818	6.71408	1432|2932|5594|5599|5602|6714	MAPK14|GSK3B|MAPK1|MAPK8|MAPK10|SRC	-7.13738	0	2	0	0	-13.6583	91.4212
1	-8.09317	hsa05131	M1	1	0	KEGG Pathway	24	Shigellosis		-8.09317	25.9088	13.0075	30169	247	33	7	21.2121	7.11647	1432|1956|2932|5594|5599|5602|6714	MAPK14|EGFR|GSK3B|MAPK1|MAPK8|MAPK10|SRC	-7.13738	0	2	0	0	-13.6583	91.4212
1	-8.08539	hsa04915	M1	1	0	KEGG Pathway	24	Estrogen signaling pathway		-8.08539	39.7484	15.0972	30169	138	33	6	18.1818	6.71408	1956|2099|3320|4846|5594|6714	EGFR|ESR1|HSP90AA1|NOS3|MAPK1|SRC	-7.13738	0	3	0	0	-12.9566	90.1336
1	-7.88564	hsa05226	M1	1	0	KEGG Pathway	24	Gastric cancer		-7.88564	36.8139	14.502	30169	149	33	6	18.1818	6.71408	1017|1956|2932|4233|5594|7046	CDK2|EGFR|GSK3B|MET|MAPK1|TGFBR1	-6.94863	0	3	0	0	-12.9566	90.1336
1	-7.7004	hsa05133	M1	1	0	KEGG Pathway	24	Pertussis		-7.7004	60.1455	17.0838	30169	76	33	5	15.1515	6.24156	840|1432|5594|5599|5602	CASP7|MAPK14|MAPK1|MAPK8|MAPK10	-6.78457	0	2	0	0	-13.6583	91.4212
1	-7.7004	hsa05212	M1	1	0	KEGG Pathway	24	Pancreatic cancer		-7.7004	60.1455	17.0838	30169	76	33	5	15.1515	6.24156	1956|5594|5599|5602|7046	EGFR|MAPK1|MAPK8|MAPK10|TGFBR1	-6.78457	0	2	0	0	-13.6583	91.4212
1	-7.57419	hsa05225	M1	1	0	KEGG Pathway	24	Hepatocellular carcinoma		-7.57419	32.6504	13.613	30169	168	33	6	18.1818	6.71408	1956|2932|2950|4233|5594|7046	EGFR|GSK3B|GSTP1|MET|MAPK1|TGFBR1	-6.66858	0	3	0	0	-12.9566	90.1336
1	-7.33904	hsa04621	M1	1	0	KEGG Pathway	24	NOD-like receptor signaling pathway		-7.33904	29.8113	12.972	30169	184	33	6	18.1818	6.71408	1432|1508|3320|5594|5599|5602	MAPK14|CTSB|HSP90AA1|MAPK1|MAPK8|MAPK10	-6.44341	0	2	0	0	-13.6583	91.4212
1	-7.20261	hsa05167	M1	1	0	KEGG Pathway	24	Kaposi sarcoma-associated herpesvirus infection		-7.20261	28.2746	12.6115	30169	194	33	6	18.1818	6.71408	1432|2932|5594|5599|5602|6714	MAPK14|GSK3B|MAPK1|MAPK8|MAPK10|SRC	-6.31675	0	2	0	0	-13.6583	91.4212
1	-7.01279	hsa04660	M1	1	0	KEGG Pathway	24	T cell receptor signaling pathway		-7.01279	43.9525	14.5198	30169	104	33	5	15.1515	6.24156	1432|2932|5594|5599|5602	MAPK14|GSK3B|MAPK1|MAPK8|MAPK10	-6.13647	0	2	0	0	-13.6583	91.4212
1	-6.85635	hsa05166	M1	1	0	KEGG Pathway	24	Human T-cell leukemia virus 1 infection		-6.85635	24.7084	11.7325	30169	222	33	6	18.1818	6.71408	890|1017|5594|5599|5602|7046	CCNA2|CDK2|MAPK1|MAPK8|MAPK10|TGFBR1	-5.98937	0	4	0	0	-11.1431	62.74
1	-6.71985	hsa04071	M1	1	0	KEGG Pathway	24	Sphingolipid signaling pathway		-6.71985	38.4123	13.5317	30169	119	33	5	15.1515	6.24156	1432|4846|5594|5599|5602	MAPK14|NOS3|MAPK1|MAPK8|MAPK10	-5.86202	0	2	0	0	-13.6583	91.4212
1	-6.70171	hsa04935	M1	1	0	KEGG Pathway	24	Growth hormone synthesis, secretion and action		-6.70171	38.0922	13.4724	30169	120	33	5	15.1515	6.24156	1432|2932|5594|5599|5602	MAPK14|GSK3B|MAPK1|MAPK8|MAPK10	-5.85283	0	2	0	0	-13.6583	91.4212
1	-6.63065	hsa04611	M1	1	0	KEGG Pathway	24	Platelet activation		-6.63065	36.8634	13.2423	30169	124	33	5	15.1515	6.24156	1432|2147|4846|5594|6714	MAPK14|F2|NOS3|MAPK1|SRC	-5.79055	0	5	0	0	-8.26174	77.4756
1	-6.56307	hsa05132	M1	1	0	KEGG Pathway	24	Salmonella infection		-6.56307	22.0292	11.0263	30169	249	33	6	18.1818	6.71408	840|1432|3320|5594|5599|5602	CASP7|MAPK14|HSP90AA1|MAPK1|MAPK8|MAPK10	-5.73886	0	2	0	0	-13.6583	91.4212
1	-6.56193	hsa04380	M1	1	0	KEGG Pathway	24	Osteoclast differentiation		-6.56193	35.7114	13.0229	30169	128	33	5	15.1515	6.24156	1432|5594|5599|5602|7046	MAPK14|MAPK1|MAPK8|MAPK10|TGFBR1	-5.73886	0	2	0	0	-13.6583	91.4212
1	-6.41513	hsa04910	M1	1	0	KEGG Pathway	24	Insulin signaling pathway		-6.41513	33.3654	12.5643	30169	137	33	5	15.1515	6.24156	2932|5594|5599|5602|5770	GSK3B|MAPK1|MAPK8|MAPK10|PTPN1	-5.60033	0	2	0	0	-13.6583	91.4212
1	-6.33783	hsa04936	M1	1	0	KEGG Pathway	24	Alcoholic liver disease		-6.33783	32.1906	12.3282	30169	142	33	5	15.1515	6.24156	128|1432|2932|5599|5602	ADH5|MAPK14|GSK3B|MAPK8|MAPK10	-5.53115	0	2	0	0	-13.6583	91.4212
1	-6.2633	hsa05224	M1	1	0	KEGG Pathway	24	Breast cancer		-6.2633	31.0957	12.104	30169	147	33	5	15.1515	6.24156	1956|2099|2260|2932|5594	EGFR|ESR1|FGFR1|GSK3B|MAPK1	-5.46459	0	3	0	0	-12.9566	90.1336
1	-6.14937	hsa04932	M1	1	0	KEGG Pathway	24	Non-alcoholic fatty liver disease		-6.14937	29.4907	11.7678	30169	155	33	5	15.1515	6.24156	840|1432|2932|5599|5602	CASP7|MAPK14|GSK3B|MAPK8|MAPK10	-5.35848	0	2	0	0	-13.6583	91.4212
1	-6.13556	hsa04218	M1	1	0	KEGG Pathway	24	Cellular senescence		-6.13556	29.3017	11.7275	30169	156	33	5	15.1515	6.24156	890|1017|1432|5594|7046	CCNA2|CDK2|MAPK14|MAPK1|TGFBR1	-5.35235	0	4	0	0	-11.1431	62.74
1	-6.03656	hsa04664	M1	1	0	KEGG Pathway	24	Fc epsilon RI signaling pathway		-6.03656	53.7772	14.4178	30169	68	33	4	12.1212	5.68144	1432|5594|5599|5602	MAPK14|MAPK1|MAPK8|MAPK10	-5.26091	0	2	0	0	-13.6583	91.4212
1	-5.98574	hsa05230	M1	1	0	KEGG Pathway	24	Central carbon metabolism in cancer		-5.98574	52.2407	14.2028	30169	70	33	4	12.1212	5.68144	1956|2260|4233|5594	EGFR|FGFR1|MET|MAPK1	-5.21752	0	3	0	0	-12.9566	90.1336
1	-5.9364	hsa05218	M1	1	0	KEGG Pathway	24	Melanoma		-5.9364	50.7896	13.9969	30169	72	33	4	12.1212	5.68144	1956|2260|4233|5594	EGFR|FGFR1|MET|MAPK1	-5.17548	0	3	0	0	-12.9566	90.1336
1	-5.82911	hsa05152	M1	1	0	KEGG Pathway	24	Tuberculosis		-5.82911	25.3948	10.8627	30169	180	33	5	15.1515	6.24156	1432|5594|5599|5602|6714	MAPK14|MAPK1|MAPK8|MAPK10|SRC	-5.07536	0	2	0	0	-13.6583	91.4212
1	-5.80552	hsa04360	M1	1	0	KEGG Pathway	24	Axon guidance		-5.80552	25.1157	10.7983	30169	182	33	5	15.1515	6.24156	2932|4233|5594|5781|6714	GSK3B|MET|MAPK1|PTPN11|SRC	-5.05883	0	6	1	1	-5.80552	39.7484
1	-5.58345	hsa05169	M1	1	0	KEGG Pathway	24	Epstein-Barr virus infection		-5.58345	22.629	10.2065	30169	202	33	5	15.1515	6.24156	890|1017|1432|5599|5602	CCNA2|CDK2|MAPK14|MAPK8|MAPK10	-4.84371	0	4	0	0	-11.1431	62.74
1	-5.56673	hsa05235	M1	1	0	KEGG Pathway	24	PD-L1 expression and PD-1 checkpoint pathway in cancer		-5.56673	41.0882	12.5331	30169	89	33	4	12.1212	5.68144	1432|1956|5594|5781	MAPK14|EGFR|MAPK1|PTPN11	-4.83383	0	3	0	0	-12.9566	90.1336
1	-5.50916	hsa04658	M1	1	0	KEGG Pathway	24	Th1 and Th2 cell differentiation		-5.50916	39.7484	12.3174	30169	92	33	4	12.1212	5.68144	1432|5594|5599|5602	MAPK14|MAPK1|MAPK8|MAPK10	-4.783	0	2	0	0	-13.6583	91.4212
1	-5.48086	hsa05207	M1	1	0	KEGG Pathway	24	Chemical carcinogenesis - receptor activation		-5.48086	21.5616	9.94176	30169	212	33	5	15.1515	6.24156	1956|2099|3320|5594|6714	EGFR|ESR1|HSP90AA1|MAPK1|SRC	-4.76133	0	3	0	0	-12.9566	90.1336
1	-5.4217	hsa04810	M1	1	0	KEGG Pathway	24	Regulation of actin cytoskeleton		-5.4217	20.9682	9.79148	30169	218	33	5	15.1515	6.24156	1956|2147|2260|5594|6714	EGFR|F2|FGFR1|MAPK1|SRC	-4.7087	0	3	0	0	-12.9566	90.1336
1	-5.39963	hsa04750	M1	1	0	KEGG Pathway	24	Inflammatory mediator regulation of TRP channels		-5.39963	37.3148	11.9154	30169	98	33	4	12.1212	5.68144	1432|5599|5602|6714	MAPK14|MAPK8|MAPK10|SRC	-4.6994	0	2	0	0	-13.6583	91.4212
1	-5.39963	hsa05231	M1	1	0	KEGG Pathway	24	Choline metabolism in cancer		-5.39963	37.3148	11.9154	30169	98	33	4	12.1212	5.68144	1956|5594|5599|5602	EGFR|MAPK1|MAPK8|MAPK10	-4.6994	0	2	0	0	-13.6583	91.4212
1	-5.3548	hsa05163	M1	1	0	KEGG Pathway	24	Human cytomegalovirus infection		-5.3548	20.3158	9.62359	30169	225	33	5	15.1515	6.24156	1432|1956|2932|5594|6714	MAPK14|EGFR|GSK3B|MAPK1|SRC	-4.66082	0	5	0	0	-8.26174	77.4756
1	-5.29684	hsa04620	M1	1	0	KEGG Pathway	24	Toll-like receptor signaling pathway		-5.29684	35.162	11.5483	30169	104	33	4	12.1212	5.68144	1432|5594|5599|5602	MAPK14|MAPK1|MAPK8|MAPK10	-4.60902	0	2	0	0	-13.6583	91.4212
1	-5.23753	hsa04215	M1	1	0	KEGG Pathway	24	Apoptosis - multiple species		-5.23753	85.7074	15.8648	30169	32	33	3	9.09091	5.00438	840|5599|5602	CASP7|MAPK8|MAPK10	-4.55578	0	2	0	0	-13.6583	91.4212
1	-5.21848	hsa04020	M1	1	0	KEGG Pathway	24	Calcium signaling pathway		-5.21848	19.0461	9.28817	30169	240	33	5	15.1515	6.24156	1956|2260|3791|4233|4846	EGFR|FGFR1|KDR|MET|NOS3	-4.54273	0	3	0	0	-12.9566	90.1336
1	-5.16894	hsa05145	M1	1	0	KEGG Pathway	24	Toxoplasmosis		-5.16894	32.6504	11.1046	30169	112	33	4	12.1212	5.68144	1432|5594|5599|5602	MAPK14|MAPK1|MAPK8|MAPK10	-4.4991	0	2	0	0	-13.6583	91.4212
1	-5.03591	hsa04919	M1	1	0	KEGG Pathway	24	Thyroid hormone signaling pathway		-5.03591	30.2219	10.6581	30169	121	33	4	12.1212	5.68144	2099|2932|5594|6714	ESR1|GSK3B|MAPK1|SRC	-4.3719	0	5	0	0	-8.26174	77.4756
1	-4.94762	hsa05020	M1	1	0	KEGG Pathway	24	Prion disease		-4.94762	16.7438	8.64713	30169	273	33	5	15.1515	6.24156	1432|2932|5594|5599|5602	MAPK14|GSK3B|MAPK1|MAPK8|MAPK10	-4.28936	0	2	0	0	-13.6583	91.4212
1	-4.93801	hsa05022	M1	1	0	KEGG Pathway	24	Pathways of neurodegeneration - multiple diseases		-4.93801	11.5237	7.65829	30169	476	33	6	18.1818	6.71408	840|1432|2932|5594|5599|5602	CASP7|MAPK14|GSK3B|MAPK1|MAPK8|MAPK10	-4.28542	0	2	0	0	-13.6583	91.4212
1	-4.90817	hsa05219	M1	1	0	KEGG Pathway	24	Bladder cancer		-4.90817	66.8936	13.9713	30169	41	33	3	9.09091	5.00438	1956|5594|6714	EGFR|MAPK1|SRC	-4.26118	0	3	0	0	-12.9566	90.1336
1	-4.8866	hsa04728	M1	1	0	KEGG Pathway	24	Dopaminergic synapse		-4.8866	27.7034	10.1745	30169	132	33	4	12.1212	5.68144	1432|2932|5599|5602	MAPK14|GSK3B|MAPK8|MAPK10	-4.24515	0	2	0	0	-13.6583	91.4212
1	-4.79816	hsa05162	M1	1	0	KEGG Pathway	24	Measles		-4.79816	26.3083	9.89645	30169	139	33	4	12.1212	5.68144	1017|2932|5599|5602	CDK2|GSK3B|MAPK8|MAPK10	-4.16218	0	2	0	0	-13.6583	91.4212
1	-4.77374	hsa04140	M1	1	0	KEGG Pathway	24	Autophagy - animal		-4.77374	25.9351	9.82075	30169	141	33	4	12.1212	5.68144	1508|5594|5599|5602	CTSB|MAPK1|MAPK8|MAPK10	-4.14315	0	2	0	0	-13.6583	91.4212
1	-4.75627	hsa04930	M1	1	0	KEGG Pathway	24	Type II diabetes mellitus		-4.75627	59.6225	13.1668	30169	46	33	3	9.09091	5.00438	5594|5599|5602	MAPK1|MAPK8|MAPK10	-4.13101	0	2	0	0	-13.6583	91.4212
1	-4.74968	hsa04550	M1	1	0	KEGG Pathway	24	Signaling pathways regulating pluripotency of stem cells		-4.74968	25.5724	9.74661	30169	143	33	4	12.1212	5.68144	1432|2260|2932|5594	MAPK14|FGFR1|GSK3B|MAPK1	-4.12968	0	3	0	0	-12.9566	90.1336
1	-4.69102	hsa04723	M1	1	0	KEGG Pathway	24	Retrograde endocannabinoid signaling		-4.69102	24.7084	9.56772	30169	148	33	4	12.1212	5.68144	1432|5594|5599|5602	MAPK14|MAPK1|MAPK8|MAPK10	-4.08136	0	2	0	0	-13.6583	91.4212
1	-4.69102	hsa04072	M1	1	0	KEGG Pathway	24	Phospholipase D signaling pathway		-4.69102	24.7084	9.56772	30169	148	33	4	12.1212	5.68144	1956|2147|5594|5781	EGFR|F2|MAPK1|PTPN11	-4.08136	0	3	0	0	-12.9566	90.1336
1	-4.62329	hsa04921	M1	1	0	KEGG Pathway	24	Oxytocin signaling pathway		-4.62329	23.7458	9.36438	30169	154	33	4	12.1212	5.68144	1956|4846|5594|6714	EGFR|NOS3|MAPK1|SRC	-4.01872	0	3	0	0	-12.9566	90.1336
1	-4.61227	hsa04934	M1	1	0	KEGG Pathway	24	Cushing syndrome		-4.61227	23.5926	9.33162	30169	155	33	4	12.1212	5.68144	1017|1956|2932|5594	CDK2|EGFR|GSK3B|MAPK1	-4.01271	0	3	0	0	-12.9566	90.1336
1	-4.59045	hsa05160	M1	1	0	KEGG Pathway	24	Hepatitis C		-4.59045	23.292	9.267	30169	157	33	4	12.1212	5.68144	1017|1956|2932|5594	CDK2|EGFR|GSK3B|MAPK1	-3.99586	0	3	0	0	-12.9566	90.1336
1	-4.56892	hsa04217	M1	1	0	KEGG Pathway	24	Necroptosis		-4.56892	22.999	9.20358	30169	159	33	4	12.1212	5.68144	142|3320|5599|5602	PARP1|HSP90AA1|MAPK8|MAPK10	-3.97923	0	2	0	0	-13.6583	91.4212
1	-4.546	hsa05165	M1	1	0	KEGG Pathway	24	Human papillomavirus infection		-4.546	13.8099	7.75462	30169	331	33	5	15.1515	6.24156	890|1017|1956|2932|5594	CCNA2|CDK2|EGFR|GSK3B|MAPK1	-3.96117	0	3	0	0	-12.9566	90.1336
1	-4.45531	hsa04310	M1	1	0	KEGG Pathway	24	Wnt signaling pathway		-4.45531	21.5109	8.87447	30169	170	33	4	12.1212	5.68144	2932|5467|5599|5602	GSK3B|PPARD|MAPK8|MAPK10	-3.8768	0	2	0	0	-13.6583	91.4212
1	-4.45209	hsa05213	M1	1	0	KEGG Pathway	24	Endometrial cancer		-4.45209	47.2868	11.6761	30169	58	33	3	9.09091	5.00438	1956|2932|5594	EGFR|GSK3B|MAPK1	-3.8768	0	3	0	0	-12.9566	90.1336
1	-4.26396	hsa05221	M1	1	0	KEGG Pathway	24	Acute myeloid leukemia		-4.26396	40.9349	10.8288	30169	67	33	3	9.09091	5.00438	890|5467|5594	CCNA2|PPARD|MAPK1	-3.69336	0	4	0	0	-11.1431	62.74
1	-4.2395	hsa05010	M1	1	0	KEGG Pathway	24	Alzheimer disease		-4.2395	11.9038	7.11594	30169	384	33	5	15.1515	6.24156	840|2932|5594|5599|5602	CASP7|GSK3B|MAPK1|MAPK8|MAPK10	-3.67356	0	2	0	0	-13.6583	91.4212
1	-4.2257	hsa04920	M1	1	0	KEGG Pathway	24	Adipocytokine signaling pathway		-4.2257	39.7484	10.6631	30169	69	33	3	9.09091	5.00438	5599|5602|5781	MAPK8|MAPK10|PTPN11	-3.6689	0	2	0	0	-13.6583	91.4212
1	-4.2257	hsa05211	M1	1	0	KEGG Pathway	24	Renal cell carcinoma		-4.2257	39.7484	10.6631	30169	69	33	3	9.09091	5.00438	4233|5594|5781	MET|MAPK1|PTPN11	-3.6689	0	6	0	0	-5.80552	39.7484
1	-4.207	hsa04622	M1	1	0	KEGG Pathway	24	RIG-I-like receptor signaling pathway		-4.207	39.1805	10.5828	30169	70	33	3	9.09091	5.00438	1432|5599|5602	MAPK14|MAPK8|MAPK10	-3.6547	0	2	0	0	-13.6583	91.4212
1	-4.17042	hsa04137	M1	1	0	KEGG Pathway	24	Mitophagy - animal		-4.17042	38.0922	10.4274	30169	72	33	3	9.09091	5.00438	5599|5602|6714	MAPK8|MAPK10|SRC	-3.62698	0	2	0	0	-13.6583	91.4212
1	-4.17042	hsa05223	M1	1	0	KEGG Pathway	24	Non-small cell lung cancer		-4.17042	38.0922	10.4274	30169	72	33	3	9.09091	5.00438	1956|4233|5594	EGFR|MET|MAPK1	-3.62698	0	3	0	0	-12.9566	90.1336
1	-4.14734	hsa05203	M1	1	0	KEGG Pathway	24	Viral carcinogenesis		-4.14734	17.9257	8.02681	30169	204	33	4	12.1212	5.68144	890|1017|5594|6714	CCNA2|CDK2|MAPK1|SRC	-3.60827	0	4	0	0	-11.1431	62.74
1	-4.10029	hsa05220	M1	1	0	KEGG Pathway	24	Chronic myeloid leukemia		-4.10029	36.0873	10.1347	30169	76	33	3	9.09091	5.00438	5594|5781|7046	MAPK1|PTPN11|TGFBR1	-3.56554	0	6	0	0	-5.80552	39.7484
1	-4.0827	hsa05170	M1	1	0	KEGG Pathway	24	Human immunodeficiency virus 1 infection		-4.0827	17.2493	7.85671	30169	212	33	4	12.1212	5.68144	1432|5594|5599|5602	MAPK14|MAPK1|MAPK8|MAPK10	-3.55223	0	2	0	0	-13.6583	91.4212
1	-3.91078	hsa04540	M1	1	0	KEGG Pathway	24	Gap junction		-3.91078	31.1663	9.37789	30169	88	33	3	9.09091	5.00438	1956|5594|6714	EGFR|MAPK1|SRC	-3.38454	0	3	0	0	-12.9566	90.1336
1	-3.67157	hsa04928	M1	1	0	KEGG Pathway	24	Parathyroid hormone synthesis, secretion and action		-3.67157	25.8739	8.48924	30169	106	33	3	9.09091	5.00438	1956|2260|5594	EGFR|FGFR1|MAPK1	-3.14953	0	3	0	0	-12.9566	90.1336
1	-3.63584	hsa04066	M1	1	0	KEGG Pathway	24	HIF-1 signaling pathway		-3.63584	25.1618	8.36249	30169	109	33	3	9.09091	5.00438	1956|4846|5594	EGFR|NOS3|MAPK1	-3.11795	0	3	0	0	-12.9566	90.1336
1	-3.45086	hsa04110	M1	1	0	KEGG Pathway	24	Cell cycle		-3.45086	21.767	7.7299	30169	126	33	3	9.09091	5.00438	890|1017|2932	CCNA2|CDK2|GSK3B	-2.93709	0	4	0	0	-11.1431	62.74
1	-3.40138	hsa04114	M1	1	0	KEGG Pathway	24	Oocyte meiosis		-3.40138	20.9362	7.56709	30169	131	33	3	9.09091	5.00438	1017|1432|5594	CDK2|MAPK14|MAPK1	-2.89168	0	4	0	0	-11.1431	62.74
1	-3.32615	hsa04371	M1	1	0	KEGG Pathway	24	Apelin signaling pathway		-3.32615	19.7312	7.32458	30169	139	33	3	9.09091	5.00438	4846|5594|7046	NOS3|MAPK1|TGFBR1	-2.8205	0	6	0	0	-5.80552	39.7484
1	-3.07954	hsa04530	M1	1	0	KEGG Pathway	24	Tight junction		-3.07954	16.2286	6.56947	30169	169	33	3	9.09091	5.00438	5599|5602|6714	MAPK8|MAPK10|SRC	-2.57789	0	2	0	0	-13.6583	91.4212
1	-3.06476	hsa04141	M1	1	0	KEGG Pathway	24	Protein processing in endoplasmic reticulum		-3.06476	16.0388	6.52609	30169	171	33	3	9.09091	5.00438	3320|5599|5602	HSP90AA1|MAPK8|MAPK10	-2.56708	0	2	0	0	-13.6583	91.4212
1	-2.93285	hsa04613	M1	1	0	KEGG Pathway	24	Neutrophil extracellular trap formation		-2.93285	14.4349	6.14739	30169	190	33	3	9.09091	5.00438	1432|5594|6714	MAPK14|MAPK1|SRC	-2.4391	0	5	0	0	-8.26174	77.4756
1	-2.91978	hsa04062	M1	1	0	KEGG Pathway	24	Chemokine signaling pathway		-2.91978	14.2846	6.1107	30169	192	33	3	9.09091	5.00438	2932|5594|6714	GSK3B|MAPK1|SRC	-2.42993	0	5	0	0	-8.26174	77.4756
1	-2.9133	hsa05202	M1	1	0	KEGG Pathway	24	Transcriptional misregulation in cancer		-2.9133	14.2106	6.09257	30169	193	33	3	9.09091	5.00438	890|4233|4314	CCNA2|MET|MMP3	-2.4273	0	7	1	1	-2.9133	14.2106
1	-2.74496	hsa04024	M1	1	0	KEGG Pathway	24	cAMP signaling pathway		-2.74496	12.4101	5.63365	30169	221	33	3	9.09091	5.00438	5594|5599|5602	MAPK1|MAPK8|MAPK10	-2.26279	0	2	0	0	-13.6583	91.4212
1	-2.58807	hsa04144	M1	1	0	KEGG Pathway	24	Endocytosis		-2.58807	10.9268	5.22599	30169	251	33	3	9.09091	5.00438	1956|6714|7046	EGFR|SRC|TGFBR1	-2.1097	0	8	1	1	-2.58807	10.9268
1	-2.331	hsa05206	M1	1	0	KEGG Pathway	24	MicroRNAs in cancer		-2.331	8.84721	4.59564	30169	310	33	3	9.09091	5.00438	1956|4233|5594	EGFR|MET|MAPK1	-1.85638	0	3	0	0	-12.9566	90.1336
